# Supplementary material for: Genomic and transcriptomic analyses support a silk gland origin of spider venom glands
Source: BMC Biol. 2023 Apr 13;21:82. doi: 10.1186/s12915-023-01581-7 (PMC10099834; doi:10.1186/s12915-023-01581-7)
Supplement: Supplementary file 1 — Additional file 1: Table S1. Genomes for comparative analyses. Table S2. Information for all RNA-Seq samples used. Table S3. Transcription factors in the filtered gene expression matrix of spider venom glands (average TPM > 0.05). Table S4. Differentially upregulated genes in the venom glands of the common house spider. Table S5. Module colors for toxin-related coding genes in the WGCNA of the venom glands. Table S6. GO functional enrichment results of the core network in the spider venom glands. Table S7. GO functional enrichments of highly expressed genes in the different glandular tissues. Table S8. The specifically expressed genes in the venom glands and silk glands of the common house spider. Table S9. Transcription factor ASH1 in the common house spider. Table S10. Sample weight results for each gene expression module generated from isa2. Table S11. Functional annotation of 166 genes in the spider venom gland-specific transcription modules. Table S12. GO functional enrichment results of 166 genes in the spider venom gland-specific transcription modules. Table S13. Differentially expressed genes in spider venom glands based on the ortholog expression matrix. Table S14. Fifteen genes were positively selected on the spider ancestor branch and differentially expressed in spider venom glands. [file 12915_2023_1581_MOESM1_ESM.xls]

## Sheet: Title and Authors
supplementary Table 1–14 for:
Title: Genomic and transcriptomic analyses support a silk gland origin of spider venom glands
Bingyue Zhu1,2,†, Pengyu Jin1,†, Yiming Zhang1,2,†, Yunxiao Shen1,2, Wei Wang3,1 and Shuqiang Li1,*
1Key Laboratory of Zoological Systematics and Evolution, Institute of Zoology, Chinese Academy of Sciences, Beijing 100101, China
2University of Chinese Academy of Sciences, Beijing 100049, China
3Key Laboratory of Ecology and Environmental Protection of Rare and Endangered Animals and Plants, Ministry of Education, Guangxi Normal University, Guilin 541004, China
*Corresponding author: E-mail: lisq@ioz.ac.cn (Shuqiang Li).
†These authors contributed equally to this work.
Table S1. Genomes for comparative analyses.
Table S2. Information for all RNA-seq samples used.
Table S3. Transcription factors in the filtered gene expression matrix of spider venom glands (average TPM > 0.05).
Table S4. Differentially up-regulated genes in the venom glands of the common house spider.
Table S5. Module colors for toxin-related coding genes in the WGCNA of the venom glands.
Table S6. GO functional enrichment results of the core network in the spider venom glands.
Table S7. GO functional enrichments of highly expressed genes in the different glandular tissues.
Table S8. The specifically expressed genes in the venom glands and silk glands of the common house spider.
Table S9. Transcription factor ASH1 in the common house spider.
Table S10. Sample weight results for each gene expression module generated from isa2.
Table S11. Functional annotation of 166 genes in the spider venom gland-specific transcription modules.
Table S12. GO functional enrichment results of 166 genes in the spider venom gland-specific transcription modules.
Table S13. Differentially expressed genes in spider venom glands based on the ortholog expression matrix.
Table S14. Fifteen genes were positively selected on the spider ancestor branch and differentially expressed in spider venom glands.

## Sheet: Table S1
Table S1. Genomes for comparative analyses.
Species_name	Accession_NO.	Data Resources	Citation
Parasteatoda tepidariorum	GCA_000365465.2	NCBI	Schwager EE, Sharma PP, Clarke T, Leite DJ, Wierschin T, Pechmann M, et al. The house spider genome reveals an ancient whole-genome duplication during arachnid evolution. BMC Biol. 2017;15(1):62. https://doi.org/10.1186/s12915-017-0399-x.
Hylyphantes graminicola	http://www.doi.org/10.11922/sciencedb.01162	ScienceDB	Zhu B, Jin P, Hou Z, Li J, Wei S, Li S. Chromosomal-level genome of a sheet-web spider provides insight into the composition and evolution of venom. Mol Ecol Resour. 2022;22(6):2333–2348. https://doi.org/10.1111/1755-0998.13601.
Trichonephila antipodiana	http://dx.doi.org/10.5524/100868	GigaScience	Fan Z, Yuan T, Liu P, Wang LY, Jin JF, Zhang F, Zhang ZS. A chromosome-level genome of the spider Trichonephila antipodiana reveals the genetic basis of its polyphagy and evidence of an ancient whole-genome duplication event. Gigascience. 2021;10(3):giab016. https://doi.org/10.1093/gigascience/giab016.
Mesobuthus martensii	GCA_000484575.1	NCBI	Cao Z, Yu Y, Wu Y, Hao P, Di Z, He Y, … Li W. The genome of Mesobuthus martensii reveals a unique adaptation model of arthropods. Nat Commun. 2013;4:2602. https://doi.org/10.1038/ncomms3602.
Hyalomma asiaticum	GWHAMMK00000000	CNCB-NGDC	Jia N, Wang J, Shi W, Du L, Sun Y, Zhan W, ... Li J; Tick Genome and Microbiome Consortium (TIGMIC); Zhao F, Cao WC. Large-Scale Comparative Analyses of Tick Genomes Elucidate Their Genetic Diversity and Vector Capacities. Cell. 2020;182(5):1328–1340.e13. https://doi.org/10.1016/j.cell.2020.07.023.
Tetranychus urticae	GCA_000239435.1	NCBI	Grbić M, Van Leeuwen T, Clark RM, Rombauts S, Rouzé P, Grbić V, ... Van de Peer Y. The genome of Tetranychus urticae reveals herbivorous pest adaptations. Nature. 2011;479(7374):487–92. https://doi.org/10.1038/nature10640.
Strigamia maritima	GCA_000239455.1	NCBI	Chipman AD, Ferrier DE, Brena C, Qu J, Hughes DS, Schröder R, ... Richards S. The first myriapod genome sequence reveals conservative arthropod gene content and genome organisation in the centipede Strigamia maritima. PLoS Biol. 2014;12(11):e1002005. https://doi.org/10.1371/journal.pbio.1002005.
Drosophila melanogaster	GCA_000001215.4	NCBI	Hoskins RA, Carlson JW, Wan KH, Park S, Mendez I, Galle SE, ... Celniker SE. The Release 6 reference sequence of the Drosophila melanogaster genome. Genome Res. 2015;25(3):445–58. https://doi.org/10.1101/gr.185579.114.
Bombyx mori	GCA_014905235.2	NCBI	International Silkworm Genome Consortium. The genome of a lepidopteran model insect, the silkworm Bombyx mori. Insect Biochem Mol Biol. 2008 Dec;38(12):1036-45. doi: 10.1016/j.ibmb.2008.11.004.
Apis mellifera	GCA_003254395.2	NCBI	Wallberg A, Bunikis I, Pettersson OV, Mosbech MB, Childers AK, Evans JD, Mikheyev AS, Robertson HM, Robinson GE, Webster MT. A hybrid de novo genome assembly of the honeybee, Apis mellifera, with chromosome-length scaffolds. BMC Genomics. 2019 Apr 8;20(1):275. doi: 10.1186/s12864-019-5642-0

## Sheet: Table S2
Table S2. Information for all RNA-seq samples used.
SRA_accession_number	sample names	species	tissue information	used for ortholog expression matrix	Is it in PCA plot?	used for module preservation analysis	mapping rates (%)	remarks	Citations
SRR15998577	dm_brain_10	fruit fly (Drosophila melanogaster)	brain	√	√		92.97		Srinivasan AR, Tran TT, Bonini NM. Loss of miR-34 in Drosophila dysregulates protein translation and protein turnover in the aging brain. Aging Cell. 2022 Mar;21(3):e13559. doi: 10.1111/acel.13559.
SRR15998571	dm_brain_11	fruit fly (Drosophila melanogaster)	brain	√	√		91.66		Srinivasan AR, Tran TT, Bonini NM. Loss of miR-34 in Drosophila dysregulates protein translation and protein turnover in the aging brain. Aging Cell. 2022 Mar;21(3):e13559. doi: 10.1111/acel.13560.
SRR15998572	dm_brain_12	fruit fly (Drosophila melanogaster)	brain	√	√		91.82		Srinivasan AR, Tran TT, Bonini NM. Loss of miR-34 in Drosophila dysregulates protein translation and protein turnover in the aging brain. Aging Cell. 2022 Mar;21(3):e13559. doi: 10.1111/acel.13561.
SRR15998579	dm_brain_8	fruit fly (Drosophila melanogaster)	brain	√	√		91.75		Srinivasan AR, Tran TT, Bonini NM. Loss of miR-34 in Drosophila dysregulates protein translation and protein turnover in the aging brain. Aging Cell. 2022 Mar;21(3):e13559. doi: 10.1111/acel.13562.
SRR15998578	dm_brain_9	fruit fly (Drosophila melanogaster)	brain	√	√		90.41		Srinivasan AR, Tran TT, Bonini NM. Loss of miR-34 in Drosophila dysregulates protein translation and protein turnover in the aging brain. Aging Cell. 2022 Mar;21(3):e13559. doi: 10.1111/acel.13563.
SRR11658818	dm_ft_1	fruit fly (Drosophila melanogaster)	fat body	√	√		96.78		Harrison MC, Niño LMJ, Rodrigues MA, Ryll J, Flatt T, Oettler J, Bornberg-Bauer E. Gene Coexpression Network Reveals Highly Conserved, Well-Regulated Anti-Ageing Mechanisms in Old Ant Queens. Genome Biol Evol. 2021 Jun 8;13(6):evab093. doi: 10.1093/gbe/evab093.
SRR11658819	dm_ft_2	fruit fly (Drosophila melanogaster)	fat body	√	√		96.95		Harrison MC, Niño LMJ, Rodrigues MA, Ryll J, Flatt T, Oettler J, Bornberg-Bauer E. Gene Coexpression Network Reveals Highly Conserved, Well-Regulated Anti-Ageing Mechanisms in Old Ant Queens. Genome Biol Evol. 2021 Jun 8;13(6):evab093. doi: 10.1093/gbe/evab094.
SRR11658826	dm_ft_3	fruit fly (Drosophila melanogaster)	fat body	√	√		96.67		Harrison MC, Niño LMJ, Rodrigues MA, Ryll J, Flatt T, Oettler J, Bornberg-Bauer E. Gene Coexpression Network Reveals Highly Conserved, Well-Regulated Anti-Ageing Mechanisms in Old Ant Queens. Genome Biol Evol. 2021 Jun 8;13(6):evab093. doi: 10.1093/gbe/evab095.
SRR11658827	dm_ft_4	fruit fly (Drosophila melanogaster)	fat body	√	√		97.23		Harrison MC, Niño LMJ, Rodrigues MA, Ryll J, Flatt T, Oettler J, Bornberg-Bauer E. Gene Coexpression Network Reveals Highly Conserved, Well-Regulated Anti-Ageing Mechanisms in Old Ant Queens. Genome Biol Evol. 2021 Jun 8;13(6):evab093. doi: 10.1093/gbe/evab096.
SRR10574245	dm_lg_1	fruit fly (Drosophila melanogaster)	lymph gland	√	√		98		Cho B, Yoon SH, Lee D, Koranteng F, Tattikota SG, Cha N, Shin M, Do H, Hu Y, Oh SY, Lee D, Vipin Menon A, Moon SJ, Perrimon N, Nam JW, Shim J. Single-cell transcriptome maps of myeloid blood cell lineages in Drosophila. Nat Commun. 2020 Sep 8;11(1):4483. doi: 10.1038/s41467-020-18135-y.
SRR10574247	dm_lg_2	fruit fly (Drosophila melanogaster)	lymph gland	√	√		98.09		Cho B, Yoon SH, Lee D, Koranteng F, Tattikota SG, Cha N, Shin M, Do H, Hu Y, Oh SY, Lee D, Vipin Menon A, Moon SJ, Perrimon N, Nam JW, Shim J. Single-cell transcriptome maps of myeloid blood cell lineages in Drosophila. Nat Commun. 2020 Sep 8;11(1):4483. doi: 10.1038/s41467-020-18136-y.
SRR10574246	dm_lg_3	fruit fly (Drosophila melanogaster)	lymph gland	√	√		97.92		Cho B, Yoon SH, Lee D, Koranteng F, Tattikota SG, Cha N, Shin M, Do H, Hu Y, Oh SY, Lee D, Vipin Menon A, Moon SJ, Perrimon N, Nam JW, Shim J. Single-cell transcriptome maps of myeloid blood cell lineages in Drosophila. Nat Commun. 2020 Sep 8;11(1):4483. doi: 10.1038/s41467-020-18137-y.
SRR10467030	dm_ova_10	fruit fly (Drosophila melanogaster)	ovary	√	√		94.7		Dou K, Liu Y, Zhang Y, Wang C, Huang Y, Zhang ZZ. Drosophila P75 safeguards oogenesis by preventing H3K9me2 spreading. J Genet Genomics. 2020 Apr 20;47(4):187-199. doi: 10.1016/j.jgg.2020.02.008.
SRR10467031	dm_ova_11	fruit fly (Drosophila melanogaster)	ovary	√	√		95.21		Dou K, Liu Y, Zhang Y, Wang C, Huang Y, Zhang ZZ. Drosophila P75 safeguards oogenesis by preventing H3K9me2 spreading. J Genet Genomics. 2020 Apr 20;47(4):187-199. doi: 10.1016/j.jgg.2020.02.008.
SRR12407167	dm_ova_2	fruit fly (Drosophila melanogaster)	ovary	√	√		96.61		Rathore OS, Silva RD, Ascensão-Ferreira M, Matos R, Carvalho C, Marques B, Tiago MN, Prudêncio P, Andrade RP, Roignant JY, Barbosa-Morais NL, Martinho RG. NineTeen Complex-subunit Salsa is required for efficient splicing of a subset of introns and dorsal-ventral patterning. RNA. 2020 Dec;26(12):1935-1956. doi: 10.1261/rna.077446.120.
SRR13251047	dm_ova_6	fruit fly (Drosophila melanogaster)	ovary	√	√		96.54		Pang TL, Ding Z, Liang SB, Li L, Zhang B, Zhang Y, Fan YJ, Xu YZ. Comprehensive Identification and Alternative Splicing of Microexons in Drosophila. Front Genet. 2021 Mar 30;12:642602. doi: 10.3389/fgene.2021.642602.
SRR13251048	dm_ova_7	fruit fly (Drosophila melanogaster)	ovary	√	√		95.92		Pang TL, Ding Z, Liang SB, Li L, Zhang B, Zhang Y, Fan YJ, Xu YZ. Comprehensive Identification and Alternative Splicing of Microexons in Drosophila. Front Genet. 2021 Mar 30;12:642602. doi: 10.3389/fgene.2021.642602.
SRR10960147	dm_ova_8	fruit fly (Drosophila melanogaster)	ovary	√	√		90.02		Johnston MJ, Bar-Cohen S, Paroush Z, Nystul TG. Phosphorylated Groucho delays differentiation in the follicle stem cell lineage by providing a molecular memory of EGFR signaling in the niche. Development. 2016 Dec 15;143(24):4631-4642. doi: 10.1242/dev.143263.
SRR10960146	dm_ova_9	fruit fly (Drosophila melanogaster)	ovary	√	√		89.73		Johnston MJ, Bar-Cohen S, Paroush Z, Nystul TG. Phosphorylated Groucho delays differentiation in the follicle stem cell lineage by providing a molecular memory of EGFR signaling in the niche. Development. 2016 Dec 15;143(24):4631-4642. doi: 10.1242/dev.143263.
SRR3051642	dm_pg_1	fruit fly (Drosophila melanogaster)	prothoracic gland	√	√	√	97.08		Christesen D, Yang YT, Somers J, Robin C, Sztal T, Batterham P, Perry T. Transcriptome Analysis of Drosophila melanogaster Third Instar Larval Ring Glands Points to Novel Functions and Uncovers a Cytochrome p450 Required for Development. G3 (Bethesda). 2017 Feb 9;7(2):467-479. doi: 10.1534/g3.116.037333.
SRR3051641	dm_pg_2	fruit fly (Drosophila melanogaster)	prothoracic gland	√	√	√	97.09		Christesen D, Yang YT, Somers J, Robin C, Sztal T, Batterham P, Perry T. Transcriptome Analysis of Drosophila melanogaster Third Instar Larval Ring Glands Points to Novel Functions and Uncovers a Cytochrome p450 Required for Development. G3 (Bethesda). 2017 Feb 9;7(2):467-479. doi: 10.1534/g3.116.037334.
SRR3051640	dm_pg_3	fruit fly (Drosophila melanogaster)	prothoracic gland	√	√	√	96.97		Christesen D, Yang YT, Somers J, Robin C, Sztal T, Batterham P, Perry T. Transcriptome Analysis of Drosophila melanogaster Third Instar Larval Ring Glands Points to Novel Functions and Uncovers a Cytochrome p450 Required for Development. G3 (Bethesda). 2017 Feb 9;7(2):467-479. doi: 10.1534/g3.116.037335.
SRR3051639	dm_pg_4	fruit fly (Drosophila melanogaster)	prothoracic gland	√	√	√	97.27		Christesen D, Yang YT, Somers J, Robin C, Sztal T, Batterham P, Perry T. Transcriptome Analysis of Drosophila melanogaster Third Instar Larval Ring Glands Points to Novel Functions and Uncovers a Cytochrome p450 Required for Development. G3 (Bethesda). 2017 Feb 9;7(2):467-479. doi: 10.1534/g3.116.037336.
SRR3051638	dm_pg_5	fruit fly (Drosophila melanogaster)	prothoracic gland	√	√	√	97.37		Christesen D, Yang YT, Somers J, Robin C, Sztal T, Batterham P, Perry T. Transcriptome Analysis of Drosophila melanogaster Third Instar Larval Ring Glands Points to Novel Functions and Uncovers a Cytochrome p450 Required for Development. G3 (Bethesda). 2017 Feb 9;7(2):467-479. doi: 10.1534/g3.116.037337.
SRR3051637	dm_pg_6	fruit fly (Drosophila melanogaster)	prothoracic gland	√	√	√	97.28		Christesen D, Yang YT, Somers J, Robin C, Sztal T, Batterham P, Perry T. Transcriptome Analysis of Drosophila melanogaster Third Instar Larval Ring Glands Points to Novel Functions and Uncovers a Cytochrome p450 Required for Development. G3 (Bethesda). 2017 Feb 9;7(2):467-479. doi: 10.1534/g3.116.037338.
ERR3417144	dm_sg_1	fruit fly (Drosophila melanogaster)	salivary gland	√	√	√	95.83		Leader DP, Krause SA, Pandit A, Davies SA, Dow JAT. FlyAtlas 2: a new version of the Drosophila melanogaster expression atlas with RNA-Seq, miRNA-Seq and sex-specific data. Nucleic Acids Res. 2018 Jan 4;46(D1):D809-D815. doi: 10.1093/nar/gkx976.
ERR2617952	dm_sg_4	fruit fly (Drosophila melanogaster)	salivary gland	√		√	91.69		Leader DP, Krause SA, Pandit A, Davies SA, Dow JAT. FlyAtlas 2: a new version of the Drosophila melanogaster expression atlas with RNA-Seq, miRNA-Seq and sex-specific data. Nucleic Acids Res. 2018 Jan 4;46(D1):D809-D815. doi: 10.1093/nar/gkx977.
ERR2617951	dm_sg_5	fruit fly (Drosophila melanogaster)	salivary gland	√		√	90.48		Leader DP, Krause SA, Pandit A, Davies SA, Dow JAT. FlyAtlas 2: a new version of the Drosophila melanogaster expression atlas with RNA-Seq, miRNA-Seq and sex-specific data. Nucleic Acids Res. 2018 Jan 4;46(D1):D809-D815. doi: 10.1093/nar/gkx978.
ERR2617950	dm_sg_6	fruit fly (Drosophila melanogaster)	salivary gland	√	√	√	88.81		Leader DP, Krause SA, Pandit A, Davies SA, Dow JAT. FlyAtlas 2: a new version of the Drosophila melanogaster expression atlas with RNA-Seq, miRNA-Seq and sex-specific data. Nucleic Acids Res. 2018 Jan 4;46(D1):D809-D815. doi: 10.1093/nar/gkx979.
ERR2617949	dm_sg_7	fruit fly (Drosophila melanogaster)	salivary gland	√	√	√	89.58		Leader DP, Krause SA, Pandit A, Davies SA, Dow JAT. FlyAtlas 2: a new version of the Drosophila melanogaster expression atlas with RNA-Seq, miRNA-Seq and sex-specific data. Nucleic Acids Res. 2018 Jan 4;46(D1):D809-D815. doi: 10.1093/nar/gkx980.
SRR14533283	Hgram_brain_1	sheet-web spider (Hylyphantes graminicola)	brain	√	√		80.71	obtained in our previous study	Zhu B, Jin P, Hou Z, Li J, Wei S, Li S. Chromosomal-level genome of a sheet-web spider provides insight into the composition and evolution of venom. Mol Ecol Resour. 2022 Aug;22(6):2333-2348. doi: 10.1111/1755-0998.13601.
SRR14533282	Hgram_brain_2	sheet-web spider (Hylyphantes graminicola)	brain	√	√		82.93	obtained in our previous study	Zhu B, Jin P, Hou Z, Li J, Wei S, Li S. Chromosomal-level genome of a sheet-web spider provides insight into the composition and evolution of venom. Mol Ecol Resour. 2022 Aug;22(6):2333-2348. doi: 10.1111/1755-0998.13601.
SRR14533281	Hgram_brain_3	sheet-web spider (Hylyphantes graminicola)	brain	√			80.74	obtained in our previous study	Zhu B, Jin P, Hou Z, Li J, Wei S, Li S. Chromosomal-level genome of a sheet-web spider provides insight into the composition and evolution of venom. Mol Ecol Resour. 2022 Aug;22(6):2333-2348. doi: 10.1111/1755-0998.13601.
	Hgram_ova_1	sheet-web spider (Hylyphantes graminicola)	ovary	√			75.77	generated in this work
	Hgram_ova_2	sheet-web spider (Hylyphantes graminicola)	ovary	√	√		70.42	generated in this work
SRR14533291	Hgram_silk_1	sheet-web spider (Hylyphantes graminicola)	silk gland	√	√	√	82.33	obtained in our previous study	Zhu B, Jin P, Hou Z, Li J, Wei S, Li S. Chromosomal-level genome of a sheet-web spider provides insight into the composition and evolution of venom. Mol Ecol Resour. 2022 Aug;22(6):2333-2348. doi: 10.1111/1755-0998.13601.
SRR14533290	Hgram_silk_2	sheet-web spider (Hylyphantes graminicola)	silk gland	√	√	√	86.08	obtained in our previous study	Zhu B, Jin P, Hou Z, Li J, Wei S, Li S. Chromosomal-level genome of a sheet-web spider provides insight into the composition and evolution of venom. Mol Ecol Resour. 2022 Aug;22(6):2333-2348. doi: 10.1111/1755-0998.13601.
SRR14533288	Hgram_silk_3	sheet-web spider (Hylyphantes graminicola)	silk gland	√	√	√	85.85	obtained in our previous study	Zhu B, Jin P, Hou Z, Li J, Wei S, Li S. Chromosomal-level genome of a sheet-web spider provides insight into the composition and evolution of venom. Mol Ecol Resour. 2022 Aug;22(6):2333-2348. doi: 10.1111/1755-0998.13601.
SRR14533287	Hgram_vg_1	sheet-web spider (Hylyphantes graminicola)	venom gland	√	√	√	74.32	obtained in our previous study	Zhu B, Jin P, Hou Z, Li J, Wei S, Li S. Chromosomal-level genome of a sheet-web spider provides insight into the composition and evolution of venom. Mol Ecol Resour. 2022 Aug;22(6):2333-2348. doi: 10.1111/1755-0998.13601.
SRR14533286	Hgram_vg_2	sheet-web spider (Hylyphantes graminicola)	venom gland	√	√	√	83.35	obtained in our previous study	Zhu B, Jin P, Hou Z, Li J, Wei S, Li S. Chromosomal-level genome of a sheet-web spider provides insight into the composition and evolution of venom. Mol Ecol Resour. 2022 Aug;22(6):2333-2348. doi: 10.1111/1755-0998.13601.
SRR14533285	Hgram_vg_3	sheet-web spider (Hylyphantes graminicola)	venom gland	√		√	81.85	obtained in our previous study	Zhu B, Jin P, Hou Z, Li J, Wei S, Li S. Chromosomal-level genome of a sheet-web spider provides insight into the composition and evolution of venom. Mol Ecol Resour. 2022 Aug;22(6):2333-2348. doi: 10.1111/1755-0998.13601.
SRR12918249	honeybee_brain_4	honey bee (Apis mellifera)	brain	√	√		93.58		Zhang Z, Mu X, Shi Y, Zheng H. Distinct Roles of Honeybee Gut Bacteria on Host Metabolism and Neurological Processes. Microbiol Spectr. 2022 Apr 27;10(2):e0243821. doi: 10.1128/spectrum.02438-21.
SRR12918266	honeybee_brain_5	honey bee (Apis mellifera)	brain	√	√		92.38		Zhang Z, Mu X, Shi Y, Zheng H. Distinct Roles of Honeybee Gut Bacteria on Host Metabolism and Neurological Processes. Microbiol Spectr. 2022 Apr 27;10(2):e0243821. doi: 10.1128/spectrum.02438-22.
SRR12918268	honeybee_brain_6	honey bee (Apis mellifera)	brain	√	√		93.85		Zhang Z, Mu X, Shi Y, Zheng H. Distinct Roles of Honeybee Gut Bacteria on Host Metabolism and Neurological Processes. Microbiol Spectr. 2022 Apr 27;10(2):e0243821. doi: 10.1128/spectrum.02438-23.
SRR12918269	honeybee_brain_8	honey bee (Apis mellifera)	brain	√	√		93.83		Zhang Z, Mu X, Shi Y, Zheng H. Distinct Roles of Honeybee Gut Bacteria on Host Metabolism and Neurological Processes. Microbiol Spectr. 2022 Apr 27;10(2):e0243821. doi: 10.1128/spectrum.02438-24.
SRR6833960	honeybee_ft_10	honey bee (Apis mellifera)	fat body	√	√		66.53
SRR6833966	honeybee_ft_11	honey bee (Apis mellifera)	fat body	√	√		93.86
SRR6833955	honeybee_ft_6	honey bee (Apis mellifera)	fat body	√	√		85.07
SRR6833956	honeybee_ft_7	honey bee (Apis mellifera)	fat body	√	√		93.49
SRR6833957	honeybee_ft_8	honey bee (Apis mellifera)	fat body	√	√		93.03
SRR6833958	honeybee_ft_9	honey bee (Apis mellifera)	fat body	√	√		94.11		Gerth M, Hurst GDD. Short reads from honey bee (Apis sp.) sequencing projects reflect microbial associate diversity. PeerJ. 2017 Jul 12;5:e3529. doi: 10.7717/peerj.3529.
SRR1254952	honeybee_hg_1	honey bee (Apis mellifera)	hypopharyngeal gland	√	√	√	89.81		Gerth M, Hurst GDD. Short reads from honey bee (Apis sp.) sequencing projects reflect microbial associate diversity. PeerJ. 2017 Jul 12;5:e3529. doi: 10.7717/peerj.3530.
SRR1254950	honeybee_hg_2	honey bee (Apis mellifera)	hypopharyngeal gland	√	√	√	81.76		Gerth M, Hurst GDD. Short reads from honey bee (Apis sp.) sequencing projects reflect microbial associate diversity. PeerJ. 2017 Jul 12;5:e3529. doi: 10.7717/peerj.3531.
SRR1254947	honeybee_hg_3	honey bee (Apis mellifera)	hypopharyngeal gland	√	√	√	92.4		Gerth M, Hurst GDD. Short reads from honey bee (Apis sp.) sequencing projects reflect microbial associate diversity. PeerJ. 2017 Jul 12;5:e3529. doi: 10.7717/peerj.3532.
SRR1254946	honeybee_hg_4	honey bee (Apis mellifera)	hypopharyngeal gland	√	√	√	94.94		Gerth M, Hurst GDD. Short reads from honey bee (Apis sp.) sequencing projects reflect microbial associate diversity. PeerJ. 2017 Jul 12;5:e3529. doi: 10.7717/peerj.3533.
SRR1255013	honeybee_mg_1	honey bee (Apis mellifera)	mandibular gland	√	√	√	92.34		Gerth M, Hurst GDD. Short reads from honey bee (Apis sp.) sequencing projects reflect microbial associate diversity. PeerJ. 2017 Jul 12;5:e3529. doi: 10.7717/peerj.3534.
SRR1255012	honeybee_mg_2	honey bee (Apis mellifera)	mandibular gland	√	√	√	82.85		Gerth M, Hurst GDD. Short reads from honey bee (Apis sp.) sequencing projects reflect microbial associate diversity. PeerJ. 2017 Jul 12;5:e3529. doi: 10.7717/peerj.3535.
SRR1255010	honeybee_mg_3	honey bee (Apis mellifera)	mandibular gland	√	√	√	96.98		Gerth M, Hurst GDD. Short reads from honey bee (Apis sp.) sequencing projects reflect microbial associate diversity. PeerJ. 2017 Jul 12;5:e3529. doi: 10.7717/peerj.3536.
SRR1255009	honeybee_mg_4	honey bee (Apis mellifera)	mandibular gland	√	√	√	95.92		Gerth M, Hurst GDD. Short reads from honey bee (Apis sp.) sequencing projects reflect microbial associate diversity. PeerJ. 2017 Jul 12;5:e3529. doi: 10.7717/peerj.3537.
SRR13361446	honeybee_ova_3	honey bee (Apis mellifera)	ovary	√	√		95.93		Slater GP, Dapper AL, Harpur BA. Haploid and Sexual Selection Shape the Rate of Evolution of Genes across the Honey Bee (Apis mellifera L.) Genome. Genome Biol Evol. 2022 May 31;14(6):evac063. doi: 10.1093/gbe/evac063.
SRR13361459	honeybee_ova_4	honey bee (Apis mellifera)	ovary	√	√		96.12		Slater GP, Dapper AL, Harpur BA. Haploid and Sexual Selection Shape the Rate of Evolution of Genes across the Honey Bee (Apis mellifera L.) Genome. Genome Biol Evol. 2022 May 31;14(6):evac063. doi: 10.1093/gbe/evac064.
SRR13361460	honeybee_ova_5	honey bee (Apis mellifera)	ovary	√	√		96.96		Slater GP, Dapper AL, Harpur BA. Haploid and Sexual Selection Shape the Rate of Evolution of Genes across the Honey Bee (Apis mellifera L.) Genome. Genome Biol Evol. 2022 May 31;14(6):evac063. doi: 10.1093/gbe/evac065.
SRR11349374	honeybee_vg_1	honey bee (Apis mellifera)	venom gland	√	√	√	93.38
SRR13213116	honeybee_vg_2	honey bee (Apis mellifera)	venom gland	√	√	√	92.9
SRR13221838	honeybee_vg_4	honey bee (Apis mellifera)	venom gland	√	√	√	80.62
SRR14690758	honeybee_vg_5	honey bee (Apis mellifera)	venom gland	√	√	√	97.11		von Reumont BM, Dutertre S, Koludarov I. Venom profile of the European carpenter bee Xylocopa violacea: Evolutionary and applied considerations on its toxin components. Toxicon X. 2022 Mar 10;14:100117. doi: 10.1016/j.toxcx.2022.100117.
	pt_brain_3	house spider (Parasteatoda tepidariorum)	brain	√	√		68.66	generated in this work
	pt_brain_5	house spider (Parasteatoda tepidariorum)	brain	√	√		72.72	generated in this work
	pt_brain_6	house spider (Parasteatoda tepidariorum)	brain	√	√		67.17	generated in this work
	pt_brain_7	house spider (Parasteatoda tepidariorum)	brain	√	√		71.2	generated in this work
	pt_brain_8	house spider (Parasteatoda tepidariorum)	brain	√	√		60.33	generated in this work
	pt_brain_9	house spider (Parasteatoda tepidariorum)	brain	√	√		66.42	generated in this work
	pt_ova_3	house spider (Parasteatoda tepidariorum)	ovary	√	√		84.17	generated in this work
	pt_ova_4	house spider (Parasteatoda tepidariorum)	ovary	√			80.7	generated in this work
	pt_ova_5	house spider (Parasteatoda tepidariorum)	ovary	√	√		85.24	generated in this work
	pt_ova_6	house spider (Parasteatoda tepidariorum)	ovary	√	√		82.11	generated in this work
	pt_ova_7	house spider (Parasteatoda tepidariorum)	ovary	√	√		81.63	generated in this work
	pt_ova_8	house spider (Parasteatoda tepidariorum)	ovary	√	√		83.61	generated in this work
	pt_ova_9	house spider (Parasteatoda tepidariorum)	ovary	√	√		84.19	generated in this work
	pt_silk_1	house spider (Parasteatoda tepidariorum)	silk gland	√	√	√	54.04	generated in this work
	pt_silk_10	house spider (Parasteatoda tepidariorum)	silk gland	√	√	√	63.77	generated in this work
	pt_silk_11	house spider (Parasteatoda tepidariorum)	silk gland	√	√	√	62.8	generated in this work
	pt_silk_12	house spider (Parasteatoda tepidariorum)	silk gland	√	√	√	63.22	generated in this work
	pt_silk_14	house spider (Parasteatoda tepidariorum)	silk gland	√	√	√	71.82	generated in this work
	pt_silk_15	house spider (Parasteatoda tepidariorum)	silk gland	√	√	√	67.33	generated in this work
	pt_silk_17	house spider (Parasteatoda tepidariorum)	silk gland	√	√	√	70.42	generated in this work
	pt_silk_18	house spider (Parasteatoda tepidariorum)	silk gland	√		√	68.63	generated in this work
	pt_silk_19	house spider (Parasteatoda tepidariorum)	silk gland	√		√	69.96	generated in this work
	pt_silk_2	house spider (Parasteatoda tepidariorum)	silk gland	√	√	√	70.53	generated in this work
	pt_silk_20	house spider (Parasteatoda tepidariorum)	silk gland	√		√	59.56	generated in this work
	pt_silk_21	house spider (Parasteatoda tepidariorum)	silk gland	√		√	68.33	generated in this work
	pt_silk_22	house spider (Parasteatoda tepidariorum)	silk gland	√		√	68.91	generated in this work
	pt_silk_23	house spider (Parasteatoda tepidariorum)	silk gland	√		√	70.07	generated in this work
	pt_silk_24	house spider (Parasteatoda tepidariorum)	silk gland	√		√	69.18	generated in this work
	pt_silk_25	house spider (Parasteatoda tepidariorum)	silk gland	√		√	69.49	generated in this work
	pt_silk_3	house spider (Parasteatoda tepidariorum)	silk gland	√	√	√	73.02	generated in this work
	pt_silk_4	house spider (Parasteatoda tepidariorum)	silk gland	√	√	√	62.76	generated in this work
	pt_silk_9	house spider (Parasteatoda tepidariorum)	silk gland	√	√	√	63.32	generated in this work
	pt_vg_10	house spider (Parasteatoda tepidariorum)	venom gland	√	√	√	80.63	generated in this work
	pt_vg_11	house spider (Parasteatoda tepidariorum)	venom gland	√	√	√	73.76	generated in this work
	pt_vg_12	house spider (Parasteatoda tepidariorum)	venom gland	√	√	√	76.07	generated in this work
	pt_vg_13	house spider (Parasteatoda tepidariorum)	venom gland	√	√	√	79.3	generated in this work
	pt_vg_14	house spider (Parasteatoda tepidariorum)	venom gland	√	√	√	79.19	generated in this work
	pt_vg_15	house spider (Parasteatoda tepidariorum)	venom gland	√	√	√	72.05	generated in this work
	pt_vg_16	house spider (Parasteatoda tepidariorum)	venom gland	√		√	74.4	generated in this work
	pt_vg_17	house spider (Parasteatoda tepidariorum)	venom gland	√		√	77.18	generated in this work
	pt_vg_18	house spider (Parasteatoda tepidariorum)	venom gland	√		√	78.33	generated in this work
	pt_vg_19	house spider (Parasteatoda tepidariorum)	venom gland	√		√	72.27	generated in this work
	pt_vg_20	house spider (Parasteatoda tepidariorum)	venom gland	√		√	76.4	generated in this work
	pt_vg_3	house spider (Parasteatoda tepidariorum)	venom gland	√		√	69.28	generated in this work
	pt_vg_4	house spider (Parasteatoda tepidariorum)	venom gland	√	√	√	80.02	generated in this work
SRR5131058	pt_vg_5	house spider (Parasteatoda tepidariorum)	venom gland	√		√	73.5		Gendreau KL, Haney RA, Schwager EE, Wierschin T, Stanke M, Richards S, Garb JE. House spider genome uncovers evolutionary shifts in the diversity and expression of black widow venom proteins associated with extreme toxicity. BMC Genomics. 2017 Feb 16;18(1):178. doi: 10.1186/s12864-017-3551-7.
	pt_vg_6	house spider (Parasteatoda tepidariorum)	venom gland	√	√	√	77.63	generated in this work
	pt_vg_7	house spider (Parasteatoda tepidariorum)	venom gland	√	√	√	84.55	generated in this work
	pt_vg_8	house spider (Parasteatoda tepidariorum)	venom gland	√	√	√	81.22	generated in this work
	pt_vg_9	house spider (Parasteatoda tepidariorum)	venom gland	√	√	√	74.34	generated in this work
	scorpion_brain_1	Chinese scorpion (Mesobuthus martensii)	brain	√			76.6	generated in this work
	scorpion_brain_2	Chinese scorpion (Mesobuthus martensii)	brain	√	√		76.03	generated in this work
	scorpion_brain_3	Chinese scorpion (Mesobuthus martensii)	brain	√	√		70.64	generated in this work
	scorpion_brain_4	Chinese scorpion (Mesobuthus martensii)	brain	√	√		65.71	generated in this work
	scorpion_sg_1	Chinese scorpion (Mesobuthus martensii)	salivary gland	√	√	√	50.6	generated in this work
	scorpion_sg_2	Chinese scorpion (Mesobuthus martensii)	salivary gland	√	√	√	55.19	generated in this work
	scorpion_sg_3	Chinese scorpion (Mesobuthus martensii)	salivary gland	√	√	√	46.38	generated in this work
	scorpion_sg_4	Chinese scorpion (Mesobuthus martensii)	salivary gland	√	√	√	52.86	generated in this work
	scorpion_sg_5	Chinese scorpion (Mesobuthus martensii)	salivary gland	√	√	√	48.28	generated in this work
	scorpion_vg_10	Chinese scorpion (Mesobuthus martensii)	venom gland	√		√	72.94	generated in this work
	scorpion_vg_11	Chinese scorpion (Mesobuthus martensii)	venom gland	√	√	√	76.2	generated in this work
	scorpion_vg_12	Chinese scorpion (Mesobuthus martensii)	venom gland	√		√	75.73	generated in this work
	scorpion_vg_13	Chinese scorpion (Mesobuthus martensii)	venom gland	√	√	√	70.86	generated in this work
SRR13618108	scorpion_vg_5	Chinese scorpion (Mesobuthus martensii)	venom gland	√	√	√	77.92		So WL, Leung TCN, Nong W, Bendena WG, Ngai SM, Hui JHL. Transcriptomic and proteomic analyses of venom glands from scorpions Liocheles australasiae, Mesobuthus martensii, and Scorpio maurus palmatus. Peptides. 2021 Dec;146:170643. doi: 10.1016/j.peptides.2021.170643.
	scorpion_vg_7	Chinese scorpion (Mesobuthus martensii)	venom gland	√	√	√	71.2	generated in this work
	scorpion_vg_8	Chinese scorpion (Mesobuthus martensii)	venom gland	√	√	√	78.19	generated in this work
	scorpion_vg_9	Chinese scorpion (Mesobuthus martensii)	venom gland	√	√	√	76.26	generated in this work
SRR15602293	silkworm_brain_1	domestic silkworm (Bombyx mori)	brain	√	√		91.03		Cui Y, Liu ZL, Li CC, Wei XM, Lin YJ, You L, Zhu ZD, Deng HM, Feng QL, Huang YP, Xiang H. Role of juvenile hormone receptor Methoprene-tolerant 1 in silkworm larval brain development and domestication. Zool Res. 2021 Sep 18;42(5):637-649. doi: 10.24272/j.issn.2095-8137.2021.126.
SRR15602295	silkworm_brain_2	domestic silkworm (Bombyx mori)	brain	√	√		92.15		Cui Y, Liu ZL, Li CC, Wei XM, Lin YJ, You L, Zhu ZD, Deng HM, Feng QL, Huang YP, Xiang H. Role of juvenile hormone receptor Methoprene-tolerant 1 in silkworm larval brain development and domestication. Zool Res. 2021 Sep 18;42(5):637-649. doi: 10.24272/j.issn.2095-8137.2021.127.
SRR15602294	silkworm_brain_3	domestic silkworm (Bombyx mori)	brain	√	√		91.5		Cui Y, Liu ZL, Li CC, Wei XM, Lin YJ, You L, Zhu ZD, Deng HM, Feng QL, Huang YP, Xiang H. Role of juvenile hormone receptor Methoprene-tolerant 1 in silkworm larval brain development and domestication. Zool Res. 2021 Sep 18;42(5):637-649. doi: 10.24272/j.issn.2095-8137.2021.128.
SRR15602319	silkworm_brain_4	domestic silkworm (Bombyx mori)	brain	√	√		92.04		Cui Y, Liu ZL, Li CC, Wei XM, Lin YJ, You L, Zhu ZD, Deng HM, Feng QL, Huang YP, Xiang H. Role of juvenile hormone receptor Methoprene-tolerant 1 in silkworm larval brain development and domestication. Zool Res. 2021 Sep 18;42(5):637-649. doi: 10.24272/j.issn.2095-8137.2021.129.
SRR15602318	silkworm_brain_5	domestic silkworm (Bombyx mori)	brain	√	√		91.11		Cui Y, Liu ZL, Li CC, Wei XM, Lin YJ, You L, Zhu ZD, Deng HM, Feng QL, Huang YP, Xiang H. Role of juvenile hormone receptor Methoprene-tolerant 1 in silkworm larval brain development and domestication. Zool Res. 2021 Sep 18;42(5):637-649. doi: 10.24272/j.issn.2095-8137.2021.130.
SRR8943694	silkworm_ft_1	domestic silkworm (Bombyx mori)	fat body	√	√		90.98
SRR8943695	silkworm_ft_2	domestic silkworm (Bombyx mori)	fat body	√	√		91.85
SRR8943696	silkworm_ft_3	domestic silkworm (Bombyx mori)	fat body	√	√		90.85
SRR8943698	silkworm_ft_4	domestic silkworm (Bombyx mori)	fat body	√	√		90.14
SRR8943699	silkworm_ft_5	domestic silkworm (Bombyx mori)	fat body	√	√		91.56
SRR10035804	silkworm_ova_1	domestic silkworm (Bombyx mori)	ovary	√	√		97.57		Lu F, Wei Z, Luo Y, Guo H, Zhang G, Xia Q, Wang Y. SilkDB 3.0: visualizing and exploring multiple levels of data for silkworm. Nucleic Acids Res. 2020 Jan 8;48(D1):D749-D755. doi: 10.1093/nar/gkz919.
SRR10035805	silkworm_ova_2	domestic silkworm (Bombyx mori)	ovary	√	√		97.27		Lu F, Wei Z, Luo Y, Guo H, Zhang G, Xia Q, Wang Y. SilkDB 3.0: visualizing and exploring multiple levels of data for silkworm. Nucleic Acids Res. 2020 Jan 8;48(D1):D749-D755. doi: 10.1093/nar/gkz919.
SRR10035806	silkworm_ova_3	domestic silkworm (Bombyx mori)	ovary	√	√		96.99		Lu F, Wei Z, Luo Y, Guo H, Zhang G, Xia Q, Wang Y. SilkDB 3.0: visualizing and exploring multiple levels of data for silkworm. Nucleic Acids Res. 2020 Jan 8;48(D1):D749-D755. doi: 10.1093/nar/gkz919.
SRR9897516	silkworm_ova_7	domestic silkworm (Bombyx mori)	ovary	√	√		94.48
SRR9897517	silkworm_ova_8	domestic silkworm (Bombyx mori)	ovary	√	√		94.51
SRR14306780	silkworm_pg_2	domestic silkworm (Bombyx mori)	prothoracic gland	√	√	√	88.52
SRR5119600	silkworm_pg_3	domestic silkworm (Bombyx mori)	prothoracic gland	√	√	√	96.75
SRR13802866	silkworm_pg_5	domestic silkworm (Bombyx mori)	prothoracic gland	√	√	√	85.22		Xu PZ, Zhang MR, Wang XY, Wu YC. Precocious Metamorphosis of Silkworm Larvae Infected by BmNPV in the Latter Half of the Fifth Instar. Front Physiol. 2021 May 10;12:650972. doi: 10.3389/fphys.2021.650972.
SRR10035662	silkworm_silk_25	domestic silkworm (Bombyx mori)	silk gland	√	√	√	96.73		Lu F, Wei Z, Luo Y, Guo H, Zhang G, Xia Q, Wang Y. SilkDB 3.0: visualizing and exploring multiple levels of data for silkworm. Nucleic Acids Res. 2020 Jan 8;48(D1):D749-D755. doi: 10.1093/nar/gkz919.
SRR10035663	silkworm_silk_26	domestic silkworm (Bombyx mori)	silk gland	√	√	√	95.71		Lu F, Wei Z, Luo Y, Guo H, Zhang G, Xia Q, Wang Y. SilkDB 3.0: visualizing and exploring multiple levels of data for silkworm. Nucleic Acids Res. 2020 Jan 8;48(D1):D749-D755. doi: 10.1093/nar/gkz919.
SRR10035757	silkworm_silk_34	domestic silkworm (Bombyx mori)	silk gland	√	√	√	96.42		Lu F, Wei Z, Luo Y, Guo H, Zhang G, Xia Q, Wang Y. SilkDB 3.0: visualizing and exploring multiple levels of data for silkworm. Nucleic Acids Res. 2020 Jan 8;48(D1):D749-D755. doi: 10.1093/nar/gkz919.
SRR10035756	silkworm_silk_35	domestic silkworm (Bombyx mori)	silk gland	√	√	√	97.1		Lu F, Wei Z, Luo Y, Guo H, Zhang G, Xia Q, Wang Y. SilkDB 3.0: visualizing and exploring multiple levels of data for silkworm. Nucleic Acids Res. 2020 Jan 8;48(D1):D749-D755. doi: 10.1093/nar/gkz919.
SRR10035758	silkworm_silk_36	domestic silkworm (Bombyx mori)	silk gland	√	√	√	96.52		Lu F, Wei Z, Luo Y, Guo H, Zhang G, Xia Q, Wang Y. SilkDB 3.0: visualizing and exploring multiple levels of data for silkworm. Nucleic Acids Res. 2020 Jan 8;48(D1):D749-D755. doi: 10.1093/nar/gkz919.
SRR10035759	silkworm_silk_42	domestic silkworm (Bombyx mori)	silk gland	√	√	√	98.01		Lu F, Wei Z, Luo Y, Guo H, Zhang G, Xia Q, Wang Y. SilkDB 3.0: visualizing and exploring multiple levels of data for silkworm. Nucleic Acids Res. 2020 Jan 8;48(D1):D749-D755. doi: 10.1093/nar/gkz919.
SRR7280108	sma_sg_1	centipedes (Strigamia maritima)	salivary gland	√	√				Jenner RA, von Reumont BM, Campbell LI, Undheim EAB. Parallel Evolution of Complex Centipede Venoms Revealed by Comparative Proteotranscriptomic Analyses. Mol Biol Evol. 2019 Dec 1;36(12):2748-2763. doi: 10.1093/molbev/msz181.
SRR8998266	sma_vg_1	centipedes (Strigamia maritima)	venom gland	√	√				Jenner RA, von Reumont BM, Campbell LI, Undheim EAB. Parallel Evolution of Complex Centipede Venoms Revealed by Comparative Proteotranscriptomic Analyses. Mol Biol Evol. 2019 Dec 1;36(12):2748-2763. doi: 10.1093/molbev/msz181.
SRR8998269	sma_vg_2	centipedes (Strigamia maritima)	venom gland	√	√				Jenner RA, von Reumont BM, Campbell LI, Undheim EAB. Parallel Evolution of Complex Centipede Venoms Revealed by Comparative Proteotranscriptomic Analyses. Mol Biol Evol. 2019 Dec 1;36(12):2748-2763. doi: 10.1093/molbev/msz181.
SRR12846842	tick_sg_1	tick (Rhipicephalus evertsi)	salivary gland	√	√				Pienaar R, de Klerk DG, de Castro MH, Featherston J, Mans BJ. De novo assembled salivary gland transcriptome and expression pattern analyses for Rhipicephalus evertsi evertsi Neuman, 1897 male and female ticks. Sci Rep. 2021 Jan 15;11(1):1642. doi: 10.1038/s41598-020-80454-3.
SRR12846843	tick_sg_2	tick (Rhipicephalus evertsi)	salivary gland	√	√				Pienaar R, de Klerk DG, de Castro MH, Featherston J, Mans BJ. De novo assembled salivary gland transcriptome and expression pattern analyses for Rhipicephalus evertsi evertsi Neuman, 1897 male and female ticks. Sci Rep. 2021 Jan 15;11(1):1642. doi: 10.1038/s41598-020-80454-3.
SRR12846846	tick_sg_3	tick (Rhipicephalus evertsi)	salivary gland	√	√				Pienaar R, de Klerk DG, de Castro MH, Featherston J, Mans BJ. De novo assembled salivary gland transcriptome and expression pattern analyses for Rhipicephalus evertsi evertsi Neuman, 1897 male and female ticks. Sci Rep. 2021 Jan 15;11(1):1642. doi: 10.1038/s41598-020-80454-3.
SRR12846848	tick_sg_4	tick (Rhipicephalus evertsi)	salivary gland	√	√				Pienaar R, de Klerk DG, de Castro MH, Featherston J, Mans BJ. De novo assembled salivary gland transcriptome and expression pattern analyses for Rhipicephalus evertsi evertsi Neuman, 1897 male and female ticks. Sci Rep. 2021 Jan 15;11(1):1642. doi: 10.1038/s41598-020-80454-3.
SRR5139329	Tncv_brain_1	golden web spider (Trichonephila clavipes)	brain	√	√				Babb PL, Lahens NF, Correa-Garhwal SM, Nicholson DN, Kim EJ, Hogenesch JB, Kuntner M, Higgins L, Hayashi CY, Agnarsson I, Voight BF. The Nephila clavipes genome highlights the diversity of spider silk genes and their complex expression. Nat Genet. 2017 Jun;49(6):895-903. doi: 10.1038/ng.3852.
SRR5139318	Tncv_silk_1	golden web spider (Trichonephila clavipes)	silk gland	√	√				Babb PL, Lahens NF, Correa-Garhwal SM, Nicholson DN, Kim EJ, Hogenesch JB, Kuntner M, Higgins L, Hayashi CY, Agnarsson I, Voight BF. The Nephila clavipes genome highlights the diversity of spider silk genes and their complex expression. Nat Genet. 2017 Jun;49(6):895-903. doi: 10.1038/ng.3853.
SRR5139365	Tncv_silk_10	golden web spider (Trichonephila clavipes)	silk gland	√	√				Babb PL, Lahens NF, Correa-Garhwal SM, Nicholson DN, Kim EJ, Hogenesch JB, Kuntner M, Higgins L, Hayashi CY, Agnarsson I, Voight BF. The Nephila clavipes genome highlights the diversity of spider silk genes and their complex expression. Nat Genet. 2017 Jun;49(6):895-903. doi: 10.1038/ng.3854.
SRR5139330	Tncv_silk_3	golden web spider (Trichonephila clavipes)	silk gland	√	√				Babb PL, Lahens NF, Correa-Garhwal SM, Nicholson DN, Kim EJ, Hogenesch JB, Kuntner M, Higgins L, Hayashi CY, Agnarsson I, Voight BF. The Nephila clavipes genome highlights the diversity of spider silk genes and their complex expression. Nat Genet. 2017 Jun;49(6):895-903. doi: 10.1038/ng.3855.
SRR5139333	Tncv_silk_4	golden web spider (Trichonephila clavipes)	silk gland	√	√				Babb PL, Lahens NF, Correa-Garhwal SM, Nicholson DN, Kim EJ, Hogenesch JB, Kuntner M, Higgins L, Hayashi CY, Agnarsson I, Voight BF. The Nephila clavipes genome highlights the diversity of spider silk genes and their complex expression. Nat Genet. 2017 Jun;49(6):895-903. doi: 10.1038/ng.3856.
SRR5139343	Tncv_silk_5	golden web spider (Trichonephila clavipes)	silk gland	√	√				Babb PL, Lahens NF, Correa-Garhwal SM, Nicholson DN, Kim EJ, Hogenesch JB, Kuntner M, Higgins L, Hayashi CY, Agnarsson I, Voight BF. The Nephila clavipes genome highlights the diversity of spider silk genes and their complex expression. Nat Genet. 2017 Jun;49(6):895-903. doi: 10.1038/ng.3857.
SRR5139345	Tncv_silk_6	golden web spider (Trichonephila clavipes)	silk gland	√	√				Babb PL, Lahens NF, Correa-Garhwal SM, Nicholson DN, Kim EJ, Hogenesch JB, Kuntner M, Higgins L, Hayashi CY, Agnarsson I, Voight BF. The Nephila clavipes genome highlights the diversity of spider silk genes and their complex expression. Nat Genet. 2017 Jun;49(6):895-903. doi: 10.1038/ng.3858.
SRR5139355	Tncv_silk_7	golden web spider (Trichonephila clavipes)	silk gland	√	√				Babb PL, Lahens NF, Correa-Garhwal SM, Nicholson DN, Kim EJ, Hogenesch JB, Kuntner M, Higgins L, Hayashi CY, Agnarsson I, Voight BF. The Nephila clavipes genome highlights the diversity of spider silk genes and their complex expression. Nat Genet. 2017 Jun;49(6):895-903. doi: 10.1038/ng.3859.
SRR5139356	Tncv_silk_8	golden web spider (Trichonephila clavipes)	silk gland	√	√				Babb PL, Lahens NF, Correa-Garhwal SM, Nicholson DN, Kim EJ, Hogenesch JB, Kuntner M, Higgins L, Hayashi CY, Agnarsson I, Voight BF. The Nephila clavipes genome highlights the diversity of spider silk genes and their complex expression. Nat Genet. 2017 Jun;49(6):895-903. doi: 10.1038/ng.3860.
SRR5139357	Tncv_silk_9	golden web spider (Trichonephila clavipes)	silk gland	√	√				Babb PL, Lahens NF, Correa-Garhwal SM, Nicholson DN, Kim EJ, Hogenesch JB, Kuntner M, Higgins L, Hayashi CY, Agnarsson I, Voight BF. The Nephila clavipes genome highlights the diversity of spider silk genes and their complex expression. Nat Genet. 2017 Jun;49(6):895-903. doi: 10.1038/ng.3861.
SRR5139359	Tncv_vg_2	golden web spider (Trichonephila clavipes)	venom gland	√	√				Babb PL, Lahens NF, Correa-Garhwal SM, Nicholson DN, Kim EJ, Hogenesch JB, Kuntner M, Higgins L, Hayashi CY, Agnarsson I, Voight BF. The Nephila clavipes genome highlights the diversity of spider silk genes and their complex expression. Nat Genet. 2017 Jun;49(6):895-903. doi: 10.1038/ng.3862.
SRR3476865	tu_sg_2	two-spotted spider mite (Tetranychus urticae)	salivary gland	√	√	√	96.08		Jonckheere W, Dermauw W, Zhurov V, Wybouw N, Van den Bulcke J, Villarroel CA, Greenhalgh R, Grbić M, Schuurink RC, Tirry L, Baggerman G, Clark RM, Kant MR, Vanholme B, Menschaert G, Van Leeuwen T. The Salivary Protein Repertoire of the Polyphagous Spider Mite Tetranychus urticae: A Quest for Effectors. Mol Cell Proteomics. 2016 Dec;15(12):3594-3613. doi: 10.1074/mcp.M116.058081.
SRR3476864	tu_sg_3	two-spotted spider mite (Tetranychus urticae)	salivary gland	√	√	√	94.65		Jonckheere W, Dermauw W, Zhurov V, Wybouw N, Van den Bulcke J, Villarroel CA, Greenhalgh R, Grbić M, Schuurink RC, Tirry L, Baggerman G, Clark RM, Kant MR, Vanholme B, Menschaert G, Van Leeuwen T. The Salivary Protein Repertoire of the Polyphagous Spider Mite Tetranychus urticae: A Quest for Effectors. Mol Cell Proteomics. 2016 Dec;15(12):3594-3613. doi: 10.1074/mcp.M116.058081.
SRR3476863	tu_sg_4	two-spotted spider mite (Tetranychus urticae)	salivary gland	√	√	√	94.24		Jonckheere W, Dermauw W, Zhurov V, Wybouw N, Van den Bulcke J, Villarroel CA, Greenhalgh R, Grbić M, Schuurink RC, Tirry L, Baggerman G, Clark RM, Kant MR, Vanholme B, Menschaert G, Van Leeuwen T. The Salivary Protein Repertoire of the Polyphagous Spider Mite Tetranychus urticae: A Quest for Effectors. Mol Cell Proteomics. 2016 Dec;15(12):3594-3613. doi: 10.1074/mcp.M116.058081.

## Sheet: Table S3
Table S3. Transcription factors in the filtered gene expression matrix of spider venom glands (average TPM > 0.05). The filtered gene expression matrix was used for WGCNA. TFs: Transcription Factors.
TFs_gene_id	moduleColor from WGCNA	annotation
gene-LOC107436089	lightgreen	zinc finger protein 271-like
gene-LOC107436106	darkred	platelet glycoprotein Ib alpha chain-like
gene-LOC107436108	greenyellow	ankyrin repeat domain-containing protein 10
gene-LOC107436115	blue	uncharacterized protein LOC107436115
gene-LOC107436118	darkgrey	gastrula zinc finger protein XlCGF29.1-like
gene-LOC107436125	blue	protein gooseberry
gene-LOC107436128	grey60	zinc finger protein 271
gene-LOC107436153	grey	zinc finger protein 135-like
gene-LOC107436161	grey60	SAM and SH3 domain-containing protein 1
gene-LOC107436180	magenta	gastrula zinc finger protein XlCGF49.1-like
gene-LOC107436225	green	BTB/POZ domain-containing protein At4g08455-like
gene-LOC107436252	grey	tigger transposable element-derived protein 6-like
gene-LOC107436270	red	zinc finger protein 658B-like
gene-LOC107436281	black	dnaJ homolog subfamily C member 11-like
gene-LOC107436282	green	MDS1 and EVI1 complex locus protein EVI1-like
gene-LOC107436287	black	gastrula zinc finger protein XlCGF7.1-like
gene-LOC107436288	green	zinc finger protein 525-like
gene-LOC107436299	purple	AP-5 complex subunit zeta-1-like
gene-LOC107436330	darkgrey	DNA-directed RNA polymerases I and III subunit RPAC1 isoform X1
gene-LOC107436341	darkgrey	gastrula zinc finger protein XlCGF7.1-like
gene-LOC107436352	grey	zinc finger protein 701-like
gene-LOC107436355	darkred	oocyte zinc finger protein XlCOF6.1
gene-LOC107436376	tan	la-related protein 7-like isoform X1
gene-LOC107436397	blue	zinc finger protein 90-like
gene-LOC107436398	black	biorientation of chromosomes in cell division protein 1-like 1
gene-LOC107436406	turquoise	transcriptional repressor CTCFL-like
gene-LOC107436425	darkgrey	insulin-like growth factor 2 mRNA-binding protein 1
gene-LOC107436447	turquoise	uncharacterized protein LOC107436447
gene-LOC107436457	blue	homeobox protein SIX6-like
gene-LOC107436465	lightgreen	B-cell lymphoma/leukemia 11A isoform X3
gene-LOC107436467	turquoise	homeobox protein six1
gene-LOC107436476	turquoise	homeobox protein TGIF2LX
gene-LOC107436499	blue	protein ALP1-like
gene-LOC107436514	greenyellow	nuclear transcription factor Y subunit beta-like
gene-LOC107436522	red	uncharacterized protein LOC107436522 isoform X2
gene-LOC107436527	green	ecdysone-induced protein 78C
gene-LOC107436531	darkgrey	dendritic arbor reduction protein 1
gene-LOC107436532	green	Krueppel-like factor 4
gene-LOC107436533	green	dendritic arbor reduction protein 1-like
gene-LOC107436544	red	dnaJ homolog subfamily C member 5-like
gene-LOC107436567	darkgrey	transcription factor E2F8
gene-LOC107436579	red	sialin
gene-LOC107436584	darkgrey	zinc finger protein Xfin-like
gene-LOC107436585	darkgrey	protein HGV2 isoform X1
gene-LOC107436586	green	DNA-directed RNA polymerases I%2C II%2C and III subunit RPABC1
gene-LOC107436589	darkgrey	adult enhancer factor 1-like
gene-LOC107436601	grey60	thyroid hormone receptor beta-A-like
gene-LOC107436650	turquoise	uncharacterized protein LOC107436650
gene-LOC107436661	purple	mitochondrial glutamate carrier 1-like
gene-LOC107436715	black	DNA-binding protein RFX2-like
gene-LOC107436720	tan	uncharacterized protein LOC107436720
gene-LOC107436729	grey60	uncharacterized LOC107436729
gene-LOC107436731	darkgrey	kelch-like protein 17
gene-LOC107436732	darkgrey	prohibitin-2
gene-LOC107436736	brown	ankyrin-1-like
gene-LOC107436740	purple	Krueppel-like factor 13
gene-LOC107436766	turquoise	zinc finger CCHC domain-containing protein 9
gene-LOC107436769	red	gastrula zinc finger protein XlCGF52.1
gene-LOC107436782	brown	histone H3.3
gene-LOC107436802	blue	zinc finger protein rotund-like
gene-LOC107436816	blue	DNA polymerase epsilon subunit 4
gene-LOC107436894	turquoise	zinc finger protein rotund
gene-LOC107436901	salmon	protein l(2)37Cc-like
gene-LOC107436902	cyan	uncharacterized protein LOC107436902 isoform X2
gene-LOC107436917	black	gastrula zinc finger protein XlCGF49.1-like
gene-LOC107436926	darkgrey	gastrula zinc finger protein XlCGF26.1
gene-LOC107436958	purple	PAX3- and PAX7-binding protein 1-like
gene-LOC107436963	darkred	gastrula zinc finger protein XlCGF49.1-like
gene-LOC107437036	darkgreen	uncharacterized protein LOC107437036
gene-LOC107437052	blue	gastrula zinc finger protein XlCGF67.1
gene-LOC107437053	purple	zinc finger protein 845-like
gene-LOC107437054	brown	zinc finger protein 271-like
gene-LOC107437055	greenyellow	zinc finger protein 84-like
gene-LOC107437064	turquoise	kinase D-interacting substrate of 220 kDa
gene-LOC107437065	lightcyan	cellular tumor antigen p53
gene-LOC107437068	turquoise	zinc finger protein 658-like
gene-LOC107437110	green	uncharacterized protein LOC107437110 isoform X2
gene-LOC107437155	salmon	THO complex subunit 4-like
gene-LOC107437173	darkgrey	uncharacterized protein LOC107437173
gene-LOC107437194	red	nucleosome-remodeling factor subunit BPTF
gene-LOC107437211	salmon	brain-specific angiogenesis inhibitor 1-associated protein 2-like
gene-LOC107437216	turquoise	zinc finger protein 585A-like
gene-LOC107437234	turquoise	transcription termination factor 2-like
gene-LOC107437260	black	zinc finger protein 570-like
gene-LOC107437265	green	homeobox protein EMX2
gene-LOC107437266	green	homeobox protein EMX1
gene-LOC107437292	darkred	zinc finger protein 32-like
gene-LOC107437305	turquoise	zinc finger protein ZIC 4-like
gene-LOC107437335	green	zinc finger protein 382 isoform X1
gene-LOC107437342	red	uncharacterized protein LOC107437342
gene-LOC107437361	greenyellow	zinc finger protein 271-like
gene-LOC107437368	red	zinc finger protein 883-like
gene-LOC107437374	magenta	histone-lysine N-methyltransferase SETMAR-like
gene-LOC107437376	darkgrey	uncharacterized protein LOC107437376
gene-LOC107437392	blue	homeobox protein DBX1
gene-LOC107437398	green	zinc finger protein OZF-like
gene-LOC107437411	grey	calcium-transporting ATPase sarcoplasmic/endoplasmic reticulum type
gene-LOC107437419	royalblue	pro-resilin
gene-LOC107437453	blue	uncharacterized protein LOC107437453
gene-LOC107437457	turquoise	protein bric-a-brac 1
gene-LOC107437479	turquoise	early endosome antigen 1-like
gene-LOC107437498	darkgrey	histone H3
gene-LOC107437530	red	orphan steroid hormone receptor 2
gene-LOC107437595	turquoise	paired box protein Pax-5-like
gene-LOC107437611	darkgrey	forkhead box protein P1-like
gene-LOC107437615	turquoise	forkhead box protein P1 isoform X1
gene-LOC107437619	red	DNA-binding protein P3A2
gene-LOC107437627	brown	cyclic AMP-dependent transcription factor ATF-4
gene-LOC107437639	brown	homeobox protein slou-like
gene-LOC107437674	blue	uncharacterized protein LOC107437674
gene-LOC107437675	turquoise	gastrula zinc finger protein XlCGF71.1
gene-LOC107437710	purple	zinc finger protein OZF-like
gene-LOC107437725	blue	zinc finger protein OZF-like
gene-LOC107437728	black	zinc finger protein 714-like
gene-LOC107437729	black	zinc finger protein 431-like
gene-LOC107437730	brown	zinc finger protein 62 homolog
gene-LOC107437769	darkgrey	E3 SUMO-protein ligase EGR2
gene-LOC107437776	green	ras-related protein Rab-40C
gene-LOC107437782	royalblue	probable ATP-dependent RNA helicase DDX49
gene-LOC107437795	turquoise	zinc finger protein 271-like
gene-LOC107437801	royalblue	zinc finger protein 235
gene-LOC107437803	turquoise	gastrula zinc finger protein XlCGF57.1-like
gene-LOC107437804	turquoise	zinc finger protein 239-like
gene-LOC107437805	black	gastrula zinc finger protein XlCGF49.1-like
gene-LOC107437808	turquoise	gastrula zinc finger protein XlCGF26.1-like
gene-LOC107437809	magenta	zinc finger protein 501
gene-LOC107437840	darkgrey	cell division cycle 5-like protein
gene-LOC107437857	blue	E3 SUMO-protein ligase PIAS2-like
gene-LOC107437859	brown	mitochondrial 2-oxoglutarate/malate carrier protein-like
gene-LOC107437867	brown	zinc finger protein 845
gene-LOC107437890	lightgreen	zinc finger protein 83-like
gene-LOC107437892	greenyellow	zinc finger protein 28-like
gene-LOC107437893	turquoise	zinc finger protein OZF-like
gene-LOC107437894	darkred	gastrula zinc finger protein XlCGF71.1-like
gene-LOC107437910	darkgrey	homeobox protein CDX-1-like
gene-LOC107437926	darkgrey	zinc finger protein 525-like
gene-LOC107437934	turquoise	zinc finger protein 664-like
gene-LOC107437937	turquoise	zinc finger protein Noc-like
gene-LOC107437947	darkgrey	gastrula zinc finger protein XlCGF67.1-like
gene-LOC107437964	red	translocation protein SEC63 homolog
gene-LOC107437988	red	pre-rRNA-processing protein TSR2 homolog
gene-LOC107437993	purple	G patch domain-containing protein 3
gene-LOC107438001	darkgrey	uncharacterized protein LOC107438001
gene-LOC107438026	salmon	DNA repair protein complementing XP-A cells homolog
gene-LOC107438094	brown	retinal homeobox protein Rax-like
gene-LOC107438100	green	TD and POZ domain-containing protein 3-like
gene-LOC107438101	green	speckle-type POZ protein B-like
gene-LOC107438110	darkgrey	speckle-type POZ protein-like
gene-LOC107438117	brown	PDZ and LIM domain protein Zasp
gene-LOC107438159	turquoise	cyclic AMP-dependent transcription factor ATF-1
gene-LOC107438166	turquoise	B-cell lymphoma/leukemia 11A-like
gene-LOC107438188	blue	kelch-like protein 10
gene-LOC107438202	green	interferon regulatory factor 2-binding protein-like B
gene-LOC107438219	green	uncharacterized protein F54F2.2
gene-LOC107438244	green	transcription factor SOX-11
gene-LOC107438259	magenta	uncharacterized protein LOC107438259
gene-LOC107438277	lightgreen	Krueppel-like factor 5
gene-LOC107438287	green	zinc finger protein 665
gene-LOC107438298	green	probable nuclear hormone receptor HR3
gene-LOC107438371	turquoise	zinc finger protein 43-like
gene-LOC107438378	red	zinc finger CCHC domain-containing protein 24 isoform X2
gene-LOC107438431	blue	zinc finger protein 120-like
gene-LOC107438436	green	zinc finger protein 175-like
gene-LOC107438508	blue	gastrula zinc finger protein XlCGF71.1-like
gene-LOC107438576	blue
gene-LOC107438602	purple	zinc finger protein 585B-like
gene-LOC107438603	green	gastrula zinc finger protein XlCGF46.1-like
gene-LOC107438608	black	uncharacterized protein LOC107438608 isoform X1
gene-LOC107438692	blue	cyclin-D-binding Myb-like transcription factor 1
gene-LOC107438708	darkgreen	forkhead box protein J2-like
gene-LOC107438714	darkgrey	transcriptional activator cubitus interruptus-like
gene-LOC107438718	turquoise	dnaJ homolog subfamily C member 16-like
gene-LOC107438761	darkgrey	scm-like with four MBT domains protein 1
gene-LOC107438762	green	FBpp0307451
gene-LOC107438773	turquoise	zinc finger protein 271-like
gene-LOC107438783	green	zinc finger protein 271-like
gene-LOC107438789	blue	transcription factor MafB-like
gene-LOC107438804	green	zinc finger protein 271-like
gene-LOC107438819	turquoise	flocculation protein FLO11
gene-LOC107438822	turquoise	tumor protein D52-like isoform X2
gene-LOC107438825	blue	uncharacterized protein LOC107438825 isoform X2
gene-LOC107438861	darkturquoise	TGF-beta-activated kinase 1 and MAP3K7-binding protein 2
gene-LOC107438870	turquoise	gastrula zinc finger protein XlCGF26.1
gene-LOC107438874	lightgreen	extensin-like
gene-LOC107438880	black	homeobox protein cut-like 2
gene-LOC107438892	green	gastrula zinc finger protein XlCGF26.1
gene-LOC107438896	purple	zinc finger protein 845-like
gene-LOC107438898	tan	gastrula zinc finger protein XlCGF26.1-like
gene-LOC107438929	darkturquoise	REST corepressor 3
gene-LOC107438944	grey	ankyrin repeat domain-containing protein 29
gene-LOC107438961	blue	zinc finger protein 271-like
gene-LOC107438975	turquoise	claspin-like
gene-LOC107438989	red	uncharacterized protein LOC107438989
gene-LOC107439009	black	cyclin-L1
gene-LOC107439044	salmon	biogenesis of lysosome-related organelles complex 1 subunit 1
gene-LOC107439046	turquoise	homeobox protein extradenticle-like isoform X1
gene-LOC107439048	blue	adenylate cyclase type 8
gene-LOC107439076	magenta	tRNA-dihydrouridine(20a/20b) synthase [NAD(P)+]-like isoform X1
gene-LOC107439080	cyan	zinc finger protein 85-like
gene-LOC107439105	blue	uncharacterized protein LOC107439105
gene-LOC107439117	green	myb-related protein B-like
gene-LOC107439163	purple	nuclear factor erythroid 2-related factor 1 isoform X1
gene-LOC107439175	darkred	transcription elongation factor B polypeptide 3
gene-LOC107439190	black	zinc finger protein 808-like
gene-LOC107439196	darkgreen	LIM/homeobox protein Lhx3-like
gene-LOC107439201	lightcyan	gastrula zinc finger protein XlCGF7.1-like
gene-LOC107439205	brown	E3 ubiquitin-protein ligase NRDP1-like
gene-LOC107439236	darkgrey	protein phosphatase 1 regulatory subunit 16A
gene-LOC107439240	turquoise	transcription factor 25
gene-LOC107439253	blue	CCAAT/enhancer-binding protein zeta-like
gene-LOC107439264	turquoise	lamin Dm0-like
gene-LOC107439273	darkgrey	hepatocyte nuclear factor 4-gamma
gene-LOC107439315	green	homeobox protein caupolican-like
gene-LOC107439326	blue	class A basic helix-loop-helix protein 15-like
gene-LOC107439350	red	protein 60A-like
gene-LOC107439364	purple	AN1-type zinc finger protein 2A-like
gene-LOC107439366	darkgrey	myb-like protein D
gene-LOC107439367	turquoise	ral guanine nucleotide dissociation stimulator-like 1
gene-LOC107439385	turquoise	E3 ubiquitin-protein ligase RNF14-like
gene-LOC107439399	greenyellow	CCAAT/enhancer-binding protein alpha
gene-LOC107439414	turquoise	zinc finger protein 888-like
gene-LOC107439473	tan	speckle-type POZ protein B-like
gene-LOC107439520	brown	histone deacetylase 2
gene-LOC107439543	darkgrey	zinc finger protein 271-like
gene-LOC107439560	lightgreen	homeobox protein Meis2 isoform X1
gene-LOC107439572	blue	achaete-scute complex protein T3-like
gene-LOC107439585	black	dnaJ homolog subfamily C member 2-like
gene-LOC107439595	darkgrey	protein phosphatase 1 regulatory subunit 16A
gene-LOC107439622	turquoise	zinc finger protein 181-like isoform X1
gene-LOC107439644	grey	SWI/SNF complex subunit SMARCC2-like
gene-LOC107439657	blue	arrestin domain-containing protein 2-like
gene-LOC107439676	black	gastrula zinc finger protein XlCGF71.1-like
gene-LOC107439682	turquoise	transcription factor GATA-4
gene-LOC107439692	darkturquoise	speckle-type POZ protein B
gene-LOC107439694	turquoise	double zinc ribbon and ankyrin repeat-containing protein 1-like
gene-LOC107439697	turquoise	LIM and senescent cell antigen-like-containing domain protein 1
gene-LOC107439708	blue	protein cycle-like
gene-LOC107439726	black	eukaryotic initiation factor 4A-III-like
gene-LOC107439751	lightgreen	single-minded homolog 2-like
gene-LOC107439759	tan	MAGUK p55 subfamily member 7
gene-LOC107439766	turquoise	protein max-like isoform X1
gene-LOC107439791	cyan	nuclear transcription factor Y subunit gamma
gene-LOC107439822	greenyellow	E3 ubiquitin-protein ligase TRAIP-like
gene-LOC107439828	darkgrey	ubiquitin carboxyl-terminal hydrolase 22
gene-LOC107439881	red	transcription factor Dp-1 isoform X1
gene-LOC107439886	green	homeobox protein MSX-2
gene-LOC107439899	blue	intrastrand cross-link recognition protein isoform X2
gene-LOC107439940	blue	zinc finger protein 570-like
gene-LOC107439960	turquoise	gastrula zinc finger protein XlCGF71.1-like
gene-LOC107439966	lightcyan	nuclear receptor subfamily 2 group E member 1
gene-LOC107439996	darkred	piggyBac transposable element-derived protein 4-like
gene-LOC107440023	black	ATP-dependent RNA helicase DDX19A
gene-LOC107440031	darkred	early growth response protein 1-A-like
gene-LOC107440061	purple	uncharacterized LOC107440061
gene-LOC107440102	turquoise	AT-rich interactive domain-containing protein 4A-like
gene-LOC107440106	turquoise	zinc finger protein 256-like
gene-LOC107440116	brown	zinc finger protein 271-like
gene-LOC107440133	turquoise	twist-related protein 2-like
gene-LOC107440139	darkgrey	zinc finger protein 271-like
gene-LOC107440146	blue	speckle-type POZ protein-like
gene-LOC107440162	brown	gastrula zinc finger protein XlCGF8.2DB-like
gene-LOC107440180	purple	nuclear hormone receptor FTZ-F1
gene-LOC107440183	turquoise	zinc finger protein 568-like
gene-LOC107440189	turquoise	zinc finger protein 271-like
gene-LOC107440225	blue	paired mesoderm homeobox protein 2-like
gene-LOC107440287	lightgreen	GATA zinc finger domain-containing protein 14-like
gene-LOC107440303	lightgreen	zinc finger protein 850-like
gene-LOC107440304	greenyellow	zinc finger protein 271-like
gene-LOC107440306	turquoise	zinc finger protein 271-like
gene-LOC107440348	blue	YEATS domain-containing protein 4-like
gene-LOC107440371	blue	histone-lysine N-methyltransferase PRDM9-like
gene-LOC107440373	blue	FBpp0304192
gene-LOC107440382	turquoise	protein spire
gene-LOC107440392	blue	uncharacterized protein LOC107440392
gene-LOC107440398	turquoise	runt-related transcription factor 3-like
gene-LOC107440400	purple	sine oculis-binding protein homolog
gene-LOC107440403	darkgrey	probable ATP-dependent RNA helicase DDX10
gene-LOC107440404	blue	uncharacterized protein LOC107440404
gene-LOC107440436	brown	2-oxoglutarate dehydrogenase%2C mitochondrial-like
gene-LOC107440448	turquoise	ets DNA-binding protein pokkuri-like
gene-LOC107440467	red	lateral signaling target protein 2 homolog
gene-LOC107440476	blue	NFX1-type zinc finger-containing protein 1
gene-LOC107440477	turquoise	inhibitor of nuclear factor kappa-B kinase subunit alpha
gene-LOC107440492	red	protein WBSCR14 homolog
gene-LOC107440506	greenyellow	thioredoxin-related transmembrane protein 1
gene-LOC107440521	blue	zinc finger protein 665-like
gene-LOC107440567	turquoise	DNA excision repair protein ERCC-6
gene-LOC107440588	darkturquoise	myelin regulatory factor-like protein isoform X2
gene-LOC107440593	darkgrey	oocyte zinc finger protein XlCOF15-like
gene-LOC107440594	blue	gastrula zinc finger protein xLCGF3.1-like
gene-LOC107440617	black	probable E3 ubiquitin-protein ligase makorin-1
gene-LOC107440619	turquoise	ETS domain-containing protein Elk-1
gene-LOC107440668	turquoise	repressor of RNA polymerase III transcription MAF1 homolog
gene-LOC107440762	lightcyan	biogenesis of lysosome-related organelles complex 1 subunit 2-like isoform X2
gene-LOC107440772	grey	protein prickle-like
gene-LOC107440779	darkgrey	ATP-dependent RNA helicase DDX25-like
gene-LOC107440782	turquoise	gastrula zinc finger protein XlCGF46.1-like
gene-LOC107440783	blue	zinc finger protein 28-like
gene-LOC107440835	brown	zinc finger protein 570-like
gene-LOC107440836	greenyellow	zinc finger protein 208-like
gene-LOC107440854	turquoise	M-phase inducer phosphatase
gene-LOC107440865	green	tigger transposable element-derived protein 4-like
gene-LOC107440872	green	zinc finger protein 271-like
gene-LOC107440881	turquoise	gastrula zinc finger protein XlCGF71.1-like
gene-LOC107440886	darkgreen	zinc finger and SCAN domain-containing protein 31-like
gene-LOC107440891	darkgrey	histone deacetylase complex subunit SAP30L
gene-LOC107440898	turquoise	gastrula zinc finger protein XlCGF49.1-like
gene-LOC107440906	greenyellow	LON peptidase N-terminal domain and RING finger protein 3
gene-LOC107440950	tan	SET domain-containing protein 4
gene-LOC107440956	brown	clavesin-2-like
gene-LOC107440962	darkgrey	visual system homeobox 2 isoform X2
gene-LOC107440963	lightgreen	BTB/POZ domain-containing protein 9-like
gene-LOC107440983	turquoise	methyl-CpG-binding protein 2-like
gene-LOC107440993	blue	uncharacterized protein LOC107440993
gene-LOC107441007	salmon	nascent polypeptide-associated complex subunit alpha
gene-LOC107441019	darkgrey	MBT domain-containing protein 1-like
gene-LOC107441027	lightcyan	BTB/POZ domain-containing protein At4g01160-like
gene-LOC107441063	blue	intraflagellar transport protein 74 homolog
gene-LOC107441096	purple	zinc finger protein 622-like
gene-LOC107441108	turquoise	transcription initiation factor IIA subunit 1
gene-LOC107441111	grey60	lysine-specific demethylase 5A
gene-LOC107441141	turquoise	homeobox protein Nkx-2.6-like
gene-LOC107441144	purple	uncharacterized protein LOC107441144 isoform X1
gene-LOC107441146	turquoise	lipopolysaccharide-induced tumor necrosis factor-alpha factor homolog
gene-LOC107441147	darkturquoise	lipopolysaccharide-induced tumor necrosis factor-alpha factor homolog
gene-LOC107441150	green	T-cell leukemia homeobox protein 1
gene-LOC107441173	darkturquoise	uncharacterized protein LOC107441173
gene-LOC107441179	green	protein grainyhead
gene-LOC107441277	brown	gastrula zinc finger protein XlCGF49.1-like
gene-LOC107441311	darkturquoise	uncharacterized protein LOC107441311
gene-LOC107441322	darkturquoise	uncharacterized protein LOC107441322
gene-LOC107441354	lightgreen	RNA-binding protein 24-B-like isoform X2
gene-LOC107441355	black	uncharacterized protein LOC107441355
gene-LOC107441413	red	zinc finger protein 83-like
gene-LOC107441436	darkgrey	transient receptor potential cation channel subfamily A member 1 homolog
gene-LOC107441486	red	zinc finger protein 271-like
gene-LOC107441489	turquoise	zinc finger protein 271-like
gene-LOC107441492	brown	POU domain%2C class 3%2C transcription factor 4
gene-LOC107441496	cyan	barH-like 2 homeobox protein
gene-LOC107441533	blue	uncharacterized protein LOC107441533
gene-LOC107441553	brown	uncharacterized protein LOC107441553
gene-LOC107441561	darkgrey	homeobox protein Hox-C10-like
gene-LOC107441564	salmon	DNA-directed RNA polymerases I and III subunit RPAC2
gene-LOC107441569	green	paired box protein Pax-1-like
gene-LOC107441583	purple	sterol regulatory element-binding protein 1
gene-LOC107441584	black	oocyte zinc finger protein XlCOF6-like
gene-LOC107441586	brown	zinc finger protein OZF-like
gene-LOC107441587	magenta	zinc finger protein 271-like
gene-LOC107441600	blue	histone H2B-like
gene-LOC107441601	grey60	uncharacterized protein LOC107441601
gene-LOC107441624	darkgrey	DNA helicase INO80
gene-LOC107441629	darkgrey	histone deacetylase 3
gene-LOC107441647	salmon	nuclear factor interleukin-3-regulated protein
gene-LOC107441662	blue	L-asparaginase-like
gene-LOC107441676	grey60	dentin matrix acidic phosphoprotein 1
gene-LOC107441688	lightcyan	recombining binding protein suppressor of hairless-like isoform X2
gene-LOC107441706	grey60	ribosome-binding protein 1
gene-LOC107441730	darkred	gastrula zinc finger protein XlCGF71.1-like
gene-LOC107441731	turquoise	gastrula zinc finger protein XlCGF71.1-like
gene-LOC107441739	brown	zinc finger protein 511-like
gene-LOC107441763	lightgreen	uncharacterized threonine-rich GPI-anchored glycoprotein PJ4664.02-like
gene-LOC107441771	cyan	protein tiptop-like
gene-LOC107441790	darkgrey	zinc finger BED domain-containing protein 1-like
gene-LOC107441798	turquoise	PR domain zinc finger protein 5-like
gene-LOC107441824	brown	high mobility group protein HMG-I/HMG-Y-like
gene-LOC107441842	darkturquoise	Friend leukemia integration 1 transcription factor
gene-LOC107441852	turquoise	paramyosin
gene-LOC107441880	darkgrey	ena/VASP-like protein isoform X2
gene-LOC107441891	darkgrey	uncharacterized protein LOC107441891
gene-LOC107441909	grey	FBpp0099821
gene-LOC107441934	green	gastrula zinc finger protein XlCGF71.1-like
gene-LOC107441939	turquoise	nuclear factor 1-like
gene-LOC107441948	purple	zinc finger protein 239
gene-LOC107441964	turquoise	putative ATP-dependent RNA helicase TDRD12
gene-LOC107441979	cyan	adenylate cyclase type 2
gene-LOC107442004	black	oocyte zinc finger protein XlCOF26-like
gene-LOC107442021	green	uncharacterized protein LOC107442021
gene-LOC107442032	red	dnaJ homolog subfamily C member 3
gene-LOC107442044	royalblue	zinc finger protein ZPR1
gene-LOC107442047	turquoise	YEATS domain-containing protein 2-like
gene-LOC107442048	turquoise	zinc finger protein OZF-like
gene-LOC107442064	darkgrey	zinc finger protein 502-like isoform X1
gene-LOC107442066	lightgreen	poly(rC)-binding protein 3 isoform X2
gene-LOC107442074	black	zinc finger protein 2-like
gene-LOC107442079	black	transcription initiation factor TFIID subunit 10
gene-LOC107442082	red	5'-AMP-activated protein kinase subunit gamma-like
gene-LOC107442083	black	filamin-A
gene-LOC107442115	lightgreen	uncharacterized protein LOC107442115
gene-LOC107442167	salmon	transcription factor BTF3 homolog 4-like
gene-LOC107442172	lightgreen	N(4)-(Beta-N-acetylglucosaminyl)-L-asparaginase-like
gene-LOC107442180	darkgrey	uncharacterized protein DDB_G0286299-like
gene-LOC107442192	black	gastrula zinc finger protein XlCGF57.1-like
gene-LOC107442207	darkgrey	uncharacterized LOC107442207%2C transcript variant X1
gene-LOC107442217	cyan	uncharacterized protein LOC107442217
gene-LOC107442219	red	actin-binding LIM protein 1-like
gene-LOC107442225	red	nuclear hormone receptor HR96
gene-LOC107442252	black	KH domain-containing%2C RNA-binding%2C signal transduction-associated protein 2-like isoform X2
gene-LOC107442274	darkgrey	rabenosyn-5
gene-LOC107442279	purple	nuclear factor 1 C-type
gene-LOC107442282	black	dnaJ homolog subfamily B member 4-like
gene-LOC107442311	green	proteasome subunit beta type-3-like isoform X2
gene-LOC107442323	salmon	PDZ and LIM domain protein Zasp-like
gene-LOC107442326	green	zinc finger protein 665-like
gene-LOC107442327	brown	gastrula zinc finger protein XlCGF7.1-like
gene-LOC107442328	red	zinc finger protein 271
gene-LOC107442352	black	LIM/homeobox protein Lhx1-like
gene-LOC107442373	turquoise	uncharacterized protein LOC107442373
gene-LOC107442384	red	zinc finger protein 271-like
gene-LOC107442414	black	transcription factor IIIA
gene-LOC107442427	darkgrey	eukaryotic translation initiation factor 3 subunit C-like
gene-LOC107442429	turquoise	LIM domain-containing protein jub-like
gene-LOC107442568	black	uncharacterized protein LOC107442568
gene-LOC107442597	darkgrey	musculin-like
gene-LOC107442607	turquoise	gastrula zinc finger protein XlCGF46.1
gene-LOC107442636	salmon	zinc finger protein 271
gene-LOC107442686	red	gastrula zinc finger protein XlCGF49.1-like
gene-LOC107442689	brown	tissue factor pathway inhibitor
gene-LOC107442693	salmon	zinc finger protein 271
gene-LOC107442701	brown	zinc finger protein 271
gene-LOC107442762	greenyellow	calcipressin-1-like
gene-LOC107442769	red	neurogenic locus Notch protein
gene-LOC107442778	turquoise	uncharacterized LOC107442778%2C transcript variant X2
gene-LOC107442779	turquoise	putative uncharacterized protein DDB_G0282133
gene-LOC107442781	turquoise	uncharacterized protein LOC107442781
gene-LOC107442804	cyan	uncharacterized protein LOC107442804 isoform X2
gene-LOC107442811	turquoise	lachesin-like isoform X1
gene-LOC107442823	blue	zinc finger protein 670-like
gene-LOC107442844	turquoise	transcription factor LBX1-like
gene-LOC107442853	darkgrey	protein starmaker-like
gene-LOC107442856	blue	uncharacterized protein LOC107442856
gene-LOC107442859	darkgrey	zinc finger protein 569
gene-LOC107442860	turquoise	zinc finger protein 510-like
gene-LOC107442861	turquoise	zinc finger protein 2-like
gene-LOC107442871	blue	protein krueppel
gene-LOC107442877	blue	uncharacterized protein LOC107442877
gene-LOC107442891	turquoise	zinc finger protein ush isoform X2
gene-LOC107442934	purple	gastrula zinc finger protein XlCGF49.1-like
gene-LOC107442948	cyan	zinc finger C2HC domain-containing protein 1A-like isoform X2
gene-LOC107442962	darkgrey	uncharacterized protein LOC107442962
gene-LOC107442976	lightgreen	zinc finger protein 2-like
gene-LOC107442983	red	zinc finger protein 2 homolog
gene-LOC107443000	turquoise	forkhead box protein K1
gene-LOC107443044	turquoise	BRCA1-associated RING domain protein 1-like
gene-LOC107443059	blue	cysteine-rich protein 1-like
gene-LOC107443064	darkgrey	zinc finger protein 271-like
gene-LOC107443067	darkgrey	uncharacterized protein LOC107443067 isoform X2
gene-LOC107443095	lightcyan	speckle-type POZ protein B-like
gene-LOC107443136	red	uncharacterized protein LOC107443136
gene-LOC107443149	lightcyan	photoreceptor-specific nuclear receptor
gene-LOC107443155	salmon	uncharacterized protein LOC107443155
gene-LOC107443163	turquoise	zinc finger protein 271-like
gene-LOC107443210	turquoise	gastrula zinc finger protein XlCGF67.1-like
gene-LOC107443214	blue	kelch-like protein 10
gene-LOC107443221	darkgrey	uncharacterized protein LOC107443221
gene-LOC107443229	red	zinc finger protein 64 homolog%2C isoforms 3 and 4-like
gene-LOC107443259	darkturquoise	zinc finger protein 836-like
gene-LOC107443264	black	UPF0711 protein C18orf21-like
gene-LOC107443277	magenta	retinal homeobox protein Rx1-like
gene-LOC107443288	turquoise	gastrula zinc finger protein XlCGF49.1
gene-LOC107443291	blue	FBpp0303075
gene-LOC107443292	darkgrey	zinc finger protein 845-like
gene-LOC107443296	darkgrey	uncharacterized protein LOC107443296
gene-LOC107443311	greenyellow	FBpp0075529
gene-LOC107443316	green	zinc finger protein 271-like
gene-LOC107443325	salmon	FK506-binding protein 4
gene-LOC107443348	red	myoneurin
gene-LOC107443362	tan	transcription factor CP2 isoform X1
gene-LOC107443372	purple	uncharacterized protein LOC107443372
gene-LOC107443375	turquoise	FBpp0298352
gene-LOC107443391	green	zinc finger protein 845-like
gene-LOC107443392	brown	zinc finger protein 28-like
gene-LOC107443393	black	zinc finger protein 888
gene-LOC107443398	darkgrey	fatty-acid amide hydrolase 2-like
gene-LOC107443402	turquoise	uncharacterized protein LOC107443402
gene-LOC107443410	brown	zinc finger protein 271-like
gene-LOC107443421	lightgreen	zinc finger protein 271-like
gene-LOC107443427	darkgrey	deubiquitinating protein VCIP135-like
gene-LOC107443460	grey60	zinc finger protein 271-like
gene-LOC107443493	cyan	actin%2C clone 403-like
gene-LOC107443498	turquoise	putative homeodomain transcription factor 2
gene-LOC107443506	darkgrey	zinc finger protein 664-like
gene-LOC107443507	green	gastrula zinc finger protein XlCGF7.1-like
gene-LOC107443514	salmon	uncharacterized protein LOC107443514
gene-LOC107443515	darkgrey	hypoxia-inducible factor 1-alpha
gene-LOC107443532	turquoise	polyhomeotic-proximal chromatin protein-like
gene-LOC107443542	cyan	cytochrome P450 2J1
gene-LOC107443549	turquoise	gastrula zinc finger protein XlCGF71.1-like
gene-LOC107443563	tan	putative uncharacterized protein FLJ37770
gene-LOC107443581	turquoise	uncharacterized protein LOC107443581
gene-LOC107443584	brown	cyclin-dependent kinase 2-associated protein 1
gene-LOC107443615	red	zinc finger MYND domain-containing protein 11
gene-LOC107443622	green	homeobox protein E30-like
gene-LOC107443628	black	E3 SUMO-protein ligase NSE2-like
gene-LOC107443629	darkred	zinc finger protein 260
gene-LOC107443645	purple	zinc finger protein 672
gene-LOC107443650	darkred	zinc finger protein SNAI2
gene-LOC107443656	turquoise	transcriptional regulator ATRX homolog
gene-LOC107443676	darkturquoise	protein capicua homolog
gene-LOC107443727	turquoise	eukaryotic translation initiation factor 3 subunit C-like
gene-LOC107443740	red	endothelial zinc finger protein induced by tumor necrosis factor alpha-like
gene-LOC107443758	green	transcription factor AP-4-like isoform X1
gene-LOC107443786	darkred	zinc finger protein 271-like isoform X1
gene-LOC107443811	grey	nucleoside diphosphate kinase-like
gene-LOC107443840	turquoise	doublesex- and mab-3-related transcription factor 1A-like
gene-LOC107443841	greenyellow	uncharacterized protein LOC107443841
gene-LOC107443871	red	SWI/SNF nucleosome remodeling complex component-like
gene-LOC107443891	purple	26S proteasome non-ATPase regulatory subunit 10
gene-LOC107443905	blue	heat shock factor protein 2
gene-LOC107443907	turquoise	kinesin light chain isoform X8
gene-LOC107443909	turquoise	zinc finger protein 208
gene-LOC107443918	greenyellow	zinc finger protein 845-like
gene-LOC107443947	royalblue	zinc finger protein 341
gene-LOC107443956	red	zinc finger protein 341-like
gene-LOC107443957	red	zinc finger protein 271-like
gene-LOC107443979	red	cyclic AMP response element-binding protein A
gene-LOC107443993	cyan	zinc finger protein 708-like
gene-LOC107443994	turquoise	zinc finger protein 271-like
gene-LOC107444026	darkturquoise	pre-mRNA-processing factor 40 homolog B-like
gene-LOC107444028	darkgrey	homeobox protein CUP9
gene-LOC107444039	blue	zinc finger protein 474-like isoform X2
gene-LOC107444062	turquoise	gastrula zinc finger protein XlCGF71.1
gene-LOC107444077	turquoise	gastrula zinc finger protein XlCGF8.2DB-like
gene-LOC107444081	turquoise	THAP domain-containing protein 1-like
gene-LOC107444100	turquoise	gastrula zinc finger protein XlCGF26.1-like
gene-LOC107444122	turquoise	inversin-like
gene-LOC107444128	cyan	girdin
gene-LOC107444163	lightcyan	helix-loop-helix protein 1-like
gene-LOC107444194	cyan	oocyte zinc finger protein XlCOF19-like
gene-LOC107444196	green	uncharacterized protein LOC107444196
gene-LOC107444206	blue	zinc finger protein OZF-like
gene-LOC107444253	blue	transcription factor HES-1-A
gene-LOC107444285	green	zinc finger CCCH domain-containing protein 10-like
gene-LOC107444318	green	dnaJ homolog subfamily C member 30-like
gene-LOC107444322	turquoise	LIM domain only protein 3-like
gene-LOC107444341	grey	zinc finger and BTB domain-containing protein 24
gene-LOC107444349	turquoise	zinc finger protein 271-like
gene-LOC107444361	tan	oxysterol-binding protein-related protein 1
gene-LOC107444386	darkgrey	zinc finger protein 596
gene-LOC107444429	turquoise	mismatch repair endonuclease PMS2
gene-LOC107444430	brown	ADP-ribosylation factor-like protein 2
gene-LOC107444449	lightcyan	zinc finger and BTB domain-containing protein 49
gene-LOC107444485	darkturquoise	far upstream element-binding protein 1
gene-LOC107444502	blue	interferon alpha-inducible protein 6 isoform X1
gene-LOC107444538	lightgreen	oocyte zinc finger protein XlCOF7.1
gene-LOC107444561	brown	zinc finger protein 239-like
gene-LOC107444562	green	zinc finger protein 37-like
gene-LOC107444603	blue	meiosis 1 arrest protein
gene-LOC107444618	purple	transcription factor MafG
gene-LOC107444630	lightgreen	homeobox protein unc-4 homolog
gene-LOC107444663	darkred	inner centromere protein-like
gene-LOC107444727	brown	gastrula zinc finger protein XlCGF57.1-like
gene-LOC107444779	blue	tektin-4-like
gene-LOC107444810	magenta	zinc finger protein 468-like
gene-LOC107444841	greenyellow	uncharacterized protein LOC107444841 isoform X3
gene-LOC107444846	turquoise	gastrula zinc finger protein XlCGF26.1-like
gene-LOC107444848	royalblue	zinc finger protein 287-like
gene-LOC107444852	turquoise	PR domain zinc finger protein 15-like
gene-LOC107444862	purple	nucleoporin NUP53-like
gene-LOC107444900	turquoise	ecdysone-induced protein 78C-like
gene-LOC107444906	salmon	WAS/WASL-interacting protein family member 1-like
gene-LOC107444919	green	fez family zinc finger protein 1-like
gene-LOC107444933	lightcyan	uncharacterized protein LOC107444933 isoform X2
gene-LOC107444957	red	zinc finger protein 708
gene-LOC107444970	darkturquoise	protein odd-skipped-related 1-like
gene-LOC107444979	turquoise	protein FAM49B-like
gene-LOC107445012	darkred	zinc finger protein 658B-like
gene-LOC107445015	black	DNA topoisomerase I%2C mitochondrial-like
gene-LOC107445055	lightcyan	proteoglycan Cow-like
gene-LOC107445057	red	zinc finger protein OZF
gene-LOC107445079	turquoise	zinc finger protein 271-like isoform X2
gene-LOC107445096	turquoise	zinc finger protein 33B
gene-LOC107445114	red	oocyte zinc finger protein XlCOF28-like
gene-LOC107445115	red	protein krueppel-like
gene-LOC107445121	turquoise	ataxin-7-like protein 3
gene-LOC107445144	tan	pancreas transcription factor 1 subunit alpha
gene-LOC107445149	turquoise	nuclear transcription factor Y subunit alpha-like
gene-LOC107445153	darkred	zinc finger protein 2-like
gene-LOC107445191	turquoise	zinc finger protein PLAGL2-like
gene-LOC107445198	salmon	zinc finger protein 271-like
gene-LOC107445215	turquoise	uncharacterized protein LOC107445215
gene-LOC107445259	red	LOW QUALITY PROTEIN: alpha-latrotoxin-Lh1a-like
gene-LOC107445297	darkgrey	Y-box factor homolog
gene-LOC107445331	black	KN motif and ankyrin repeat domain-containing protein 1-like
gene-LOC107445346	greenyellow	uncharacterized protein LOC107445346
gene-LOC107445354	darkgrey	exocyst complex component 1
gene-LOC107445380	blue	zinc finger protein 845
gene-LOC107445403	turquoise	polycomb group RING finger protein 1-like
gene-LOC107445405	red	E3 ubiquitin-protein ligase MIB2
gene-LOC107445457	black	chromatin-remodeling complex ATPase chain Iswi
gene-LOC107445463	salmon	histone H2A.V
gene-LOC107445473	magenta	zinc finger protein 271-like
gene-LOC107445475	salmon	gastrula zinc finger protein XlCGF71.1-like
gene-LOC107445479	red	zinc finger protein 271-like
gene-LOC107445492	darkgrey	speckle-type POZ protein B-like
gene-LOC107445531	turquoise	transcription factor RFX3
gene-LOC107445537	brown	general transcription factor IIH subunit 4%2C transcript variant X1
gene-LOC107445540	turquoise	conserved oligomeric Golgi complex subunit 2
gene-LOC107445568	turquoise	gastrula zinc finger protein XlCGF49.1-like
gene-LOC107445569	turquoise	zinc finger protein 585A-like
gene-LOC107445573	blue	zinc finger protein 665-like
gene-LOC107445574	darkgrey	zinc finger protein 681-like
gene-LOC107445589	salmon	Krueppel-like factor 11
gene-LOC107445595	turquoise	transcription factor TFIIIB component B'' homolog
gene-LOC107445600	salmon	LIM/homeobox protein Lhx3-like isoform X3
gene-LOC107445603	red	TAR DNA-binding protein 43
gene-LOC107445605	turquoise	protein SMG7
gene-LOC107445617	lightgreen	hypoxia-inducible factor 1-alpha-like
gene-LOC107445620	green	uncharacterized protein LOC107445620
gene-LOC107445624	turquoise	transcription factor SOX-9-like
gene-LOC107445642	lightgreen	uncharacterized protein LOC107445642
gene-LOC107445645	turquoise	uncharacterized protein LOC107445645
gene-LOC107445667	blue	beta-scruin-like
gene-LOC107445672	darkgrey	zinc finger protein on ecdysone puffs
gene-LOC107445680	cyan	uncharacterized protein LOC107445680
gene-LOC107445687	purple	gastrula zinc finger protein XlCGF49.1
gene-LOC107445710	blue	FBpp0293954
gene-LOC107445723	turquoise	homeobox protein Nkx-2.5-like
gene-LOC107445725	darkgrey	homeobox protein vnd-like
gene-LOC107445791	red	uncharacterized protein LOC107445791
gene-LOC107445804	tan	zinc finger protein 708
gene-LOC107445806	black	gastrula zinc finger protein XlCGF7.1-like
gene-LOC107445839	darkgrey	zinc finger protein 423-like
gene-LOC107445899	blue	uncharacterized protein LOC107445899
gene-LOC107445920	turquoise	myocyte-specific enhancer factor 2-like
gene-LOC107445932	salmon	FBpp0078992
gene-LOC107446031	turquoise	thyrotroph embryonic factor-like
gene-LOC107446044	black	ZZ-type zinc finger-containing protein 3
gene-LOC107446047	brown	gastrula zinc finger protein XlCGF44.2-like
gene-LOC107446051	darkgrey	zinc finger protein 845
gene-LOC107446055	brown	zinc finger protein 239
gene-LOC107446060	turquoise	FBpp0078631
gene-LOC107446063	green	zinc finger protein 525-like
gene-LOC107446075	magenta	protein tramtrack%2C beta isoform-like
gene-LOC107446085	blue	pituitary homeobox 3
gene-LOC107446094	turquoise	uncharacterized protein LOC107446094
gene-LOC107446120	grey60	uncharacterized protein LOC107446120
gene-LOC107446182	blue	zinc finger protein 135
gene-LOC107446185	black	UDP-N-acetylhexosamine pyrophosphorylase
gene-LOC107446198	green	uncharacterized protein LOC107446198
gene-LOC107446206	blue	ETS translocation variant 1-like
gene-LOC107446225	greenyellow	uncharacterized protein LOC107446225
gene-LOC107446238	green	cysteine/serine-rich nuclear protein 3-like
gene-LOC107446263	magenta	gastrula zinc finger protein XlCGF7.1
gene-LOC107446268	red	aryl hydrocarbon receptor nuclear translocator homolog
gene-LOC107446271	turquoise	zinc finger protein 844
gene-LOC107446297	darkgrey	paired mesoderm homeobox protein 2B
gene-LOC107446306	turquoise	protein C-ets-1-like
gene-LOC107446346	darkgrey	dnaJ protein homolog 1-like
gene-LOC107446448	red	zinc finger protein 271-like
gene-LOC107446476	blue	transcription initiation factor TFIID subunit 11
gene-LOC107446479	blue	paired mesoderm homeobox protein 2-like
gene-LOC107446480	turquoise	zinc finger protein 271-like
gene-LOC107446496	turquoise	zinc finger protein 91-like
gene-LOC107446548	turquoise	polycomb group protein Psc-like
gene-LOC107446551	red	AT-rich interactive domain-containing protein 4A-like
gene-LOC107446560	salmon	40S ribosomal protein S13 isoform X1
gene-LOC107446593	black	zinc finger and BTB domain-containing protein 24
gene-LOC107446605	turquoise	coiled-coil and C2 domain-containing protein 1-like
gene-LOC107446618	royalblue	speckle-type POZ protein A-like
gene-LOC107446629	turquoise	cell death specification protein 2-like
gene-LOC107446637	black	zinc finger protein 271-like
gene-LOC107446651	green	homeobox protein ceh-13-like
gene-LOC107446652	lightcyan	heart- and neural crest derivatives-expressed protein 2-like
gene-LOC107446655	blue	mothers against decapentaplegic homolog 3
gene-LOC107446661	black	zinc finger protein 184
gene-LOC107446664	blue	importin subunit alpha-1
gene-LOC107446680	green	uncharacterized protein C9orf85
gene-LOC107446683	green	leucine-rich repeat extensin-like protein 3
gene-LOC107446685	royalblue	zinc finger protein 708
gene-LOC107446695	green	FBpp0306438
gene-LOC107446706	grey60	oocyte zinc finger protein XlCOF26-like
gene-LOC107446722	turquoise	gastrula zinc finger protein XlCGF26.1-like
gene-LOC107446731	royalblue	gastrula zinc finger protein XlCGF71.1-like
gene-LOC107446732	blue	zinc finger protein 850-like
gene-LOC107446734	black	zinc finger protein 883
gene-LOC107446735	brown	zinc finger protein 850
gene-LOC107446736	lightgreen	zinc finger protein 271-like
gene-LOC107446738	brown	zinc finger protein 271
gene-LOC107446763	magenta	POU domain%2C class 6%2C transcription factor 1-like
gene-LOC107446811	blue	uncharacterized protein LOC107446811
gene-LOC107446833	tan	cold shock domain-containing protein E1
gene-LOC107446875	blue	paired box protein Pax-6
gene-LOC107446878	turquoise	AT-rich interactive domain-containing protein 5B
gene-LOC107446946	darkgrey	dnaJ homolog subfamily C member 21
gene-LOC107446954	green	zinc finger protein 271-like
gene-LOC107446961	red	polyhomeotic-like protein 3
gene-LOC107446990	blue	zinc finger E-box-binding homeobox 2
gene-LOC107446991	grey60	zinc finger protein 271-like
gene-LOC107447015	red	uncharacterized protein LOC107447015
gene-LOC107447020	black	solute carrier family 25 member 38-A
gene-LOC107447021	brown	histone H2A
gene-LOC107447071	darkturquoise	uncharacterized protein LOC107447071
gene-LOC107447084	brown	transcription initiation factor TFIID subunit 9-like
gene-LOC107447107	turquoise	uncharacterized protein LOC107447107
gene-LOC107447143	tan	zinc finger protein 91
gene-LOC107447148	turquoise	zinc finger protein 271-like
gene-LOC107447149	green	zinc finger protein OZF-like
gene-LOC107447162	blue	protein C-ets-1-like
gene-LOC107447170	darkgrey	zinc finger protein OZF-like
gene-LOC107447214	greenyellow	trithorax group protein osa-like
gene-LOC107447235	green	tRNA:m(4)X modification enzyme TRM13 homolog
gene-LOC107447242	lightcyan	protein big brother isoform X3
gene-LOC107447254	blue	lachesin-like isoform X2
gene-LOC107447255	lightcyan	protein lin-28 homolog
gene-LOC107447311	brown	uncharacterized protein LOC107447311
gene-LOC107447326	turquoise	triadin-like isoform X2
gene-LOC107447332	turquoise	zinc finger protein 260-like
gene-LOC107447367	blue	uncharacterized protein LOC107447367
gene-LOC107447368	brown	zinc finger protein OZF-like
gene-LOC107447387	green	hormone receptor 4
gene-LOC107447391	black	protein tumorous imaginal discs%2C mitochondrial-like
gene-LOC107447405	darkgrey	exportin-2-like
gene-LOC107447410	darkgrey	uncharacterized protein LOC107447410
gene-LOC107447413	turquoise	zinc finger protein 883-like
gene-LOC107447439	turquoise	zinc finger protein 525-like
gene-LOC107447443	purple	uncharacterized protein LOC107447443
gene-LOC107447467	blue	uncharacterized protein LOC107447467
gene-LOC107447468	brown	zinc finger protein 271-like
gene-LOC107447469	brown	zinc finger protein 271-like
gene-LOC107447480	darkgrey	forkhead box protein N4-like
gene-LOC107447612	turquoise	zinc finger protein 271-like
gene-LOC107447613	darkturquoise	zinc finger protein 271-like
gene-LOC107447622	blue	trans-acting T-cell-specific transcription factor GATA-3-like isoform X1
gene-LOC107447623	blue	gastrula zinc finger protein XlCGF7.1
gene-LOC107447639	red	paired box protein Pax-6-like
gene-LOC107447648	turquoise	uncharacterized protein LOC107447648
gene-LOC107447656	turquoise	protein atonal homolog 8-like
gene-LOC107447666	black	regulator of nonsense transcripts 3B
gene-LOC107447668	red	protein bunched%2C class 2/F/G isoform-like
gene-LOC107447678	turquoise	homeobox protein MSH-D-like
gene-LOC107447681	red	zinc finger protein OZF-like
gene-LOC107447737	brown	tubulin alpha-1A chain
gene-LOC107447738	darkgrey	zinc finger protein 91-like
gene-LOC107447740	darkgrey	F-box/LRR-repeat protein 4-like
gene-LOC107447777	purple	sterol regulatory element-binding protein 1-like
gene-LOC107447781	blue	zinc finger protein 271-like isoform X1
gene-LOC107447804	turquoise	CXXC-type zinc finger protein 1-like
gene-LOC107447806	turquoise	cyclic AMP-dependent transcription factor ATF-6 alpha
gene-LOC107447828	darkgrey	mitochondrial uncoupling protein 4-like
gene-LOC107447850	black	uncharacterized protein LOC107447850
gene-LOC107447854	cyan	gastrula zinc finger protein XlCGF57.1-like
gene-LOC107447861	blue	uncharacterized protein LOC107447861
gene-LOC107447866	brown	histone H3.3
gene-LOC107447875	blue	forkhead transcription factor HCM1-like
gene-LOC107447900	blue	zinc finger protein 813-like
gene-LOC107447961	green	silk gland factor 3
gene-LOC107447999	darkgrey	achaete-scute homolog 1
gene-LOC107448001	greenyellow	kidney mitochondrial carrier protein 1
gene-LOC107448008	green	uncharacterized protein LOC107448008
gene-LOC107448038	green	oocyte zinc finger protein XlCOF6
gene-LOC107448040	turquoise	FBpp0078048
gene-LOC107448051	turquoise	core histone macro-H2A.1
gene-LOC107448066	darkgreen	protein toll-like
gene-LOC107448091	tan	rab11 family-interacting protein 4B-like
gene-LOC107448102	turquoise	protein polybromo-1
gene-LOC107448106	turquoise	probable ATP-dependent RNA helicase DDX10
gene-LOC107448132	greenyellow	signal transducing adapter molecule 1-like isoform X2
gene-LOC107448196	turquoise	zinc finger protein 236-like
gene-LOC107448208	turquoise	helicase domino
gene-LOC107448227	blue	probable E3 ubiquitin-protein ligase makorin-1
gene-LOC107448232	turquoise	uncharacterized protein LOC107448232 isoform X1
gene-LOC107448248	turquoise	zinc finger protein OZF-like
gene-LOC107448256	magenta	helicase ARIP4
gene-LOC107448277	darkturquoise	uncharacterized protein LOC107448277
gene-LOC107448293	blue	serine/threonine-protein phosphatase 6 regulatory ankyrin repeat subunit B
gene-LOC107448294	greenyellow	zinc finger protein 271-like
gene-LOC107448298	turquoise	transcriptional enhancer factor TEF-1
gene-LOC107448306	red	homeobox protein prospero isoform X1
gene-LOC107448332	darkgrey	plasminogen activator inhibitor 1 RNA-binding protein-like
gene-LOC107448333	greenyellow	zinc finger protein 257-like
gene-LOC107448338	turquoise	gastrula zinc finger protein XlCGF62.1
gene-LOC107448344	darkgrey	zinc finger protein 501-like
gene-LOC107448345	blue	gastrula zinc finger protein XlCGF71.1-like
gene-LOC107448374	green	homeobox protein aristaless-like
gene-LOC107448387	greenyellow	uncharacterized protein LOC107448387
gene-LOC107448402	darkgrey	microphthalmia-associated transcription factor-like
gene-LOC107448420	brown	Krueppel-like factor luna
gene-LOC107448429	brown	uncharacterized protein LOC107448429
gene-LOC107448448	turquoise	arginine-glutamic acid dipeptide repeats protein
gene-LOC107448462	darkred	galactose-1-phosphate uridylyltransferase
gene-LOC107448468	blue	speckle-type POZ protein-like A
gene-LOC107448472	greenyellow	E3 ubiquitin-protein ligase bre-1
gene-LOC107448479	black	coiled-coil domain-containing protein 97
gene-LOC107448484	turquoise	nuclear receptor subfamily 1 group D member 1
gene-LOC107448491	red	heat shock factor protein 1 isoform X2
gene-LOC107448494	magenta	macrophage mannose receptor 1-like
gene-LOC107448507	black	eukaryotic initiation factor 4A-I-like
gene-LOC107448513	purple	TATA-box-binding protein-like
gene-LOC107448547	magenta	sialin-like
gene-LOC107448549	blue	AP-1 complex subunit gamma-1
gene-LOC107448560	green	homeobox protein EMX2-like
gene-LOC107448593	darkgrey	uncharacterized protein LOC107448593
gene-LOC107448600	turquoise	zinc finger protein 32-like
gene-LOC107448602	green	uncharacterized protein LOC107448602
gene-LOC107448610	grey60	small G protein signaling modulator 3 homolog
gene-LOC107448645	brown	transcription factor Sp9
gene-LOC107448673	turquoise	zinc finger protein 271-like
gene-LOC107448682	turquoise	zinc finger protein 436-like
gene-LOC107448686	blue	gastrula zinc finger protein XlCGF57.1
gene-LOC107448687	turquoise	zinc finger protein 43
gene-LOC107448690	turquoise	zinc finger protein OZF-like
gene-LOC107448694	blue	gastrula zinc finger protein xLCGF3.1-like
gene-LOC107448701	red	transcription initiation factor TFIID subunit 7-like
gene-LOC107448711	blue	uncharacterized protein LOC107448711
gene-LOC107448712	magenta	transcriptional repressor scratch 2-like
gene-LOC107448717	royalblue	transcriptional repressor scratch 1-like
gene-LOC107448759	green	uncharacterized protein LOC107448759 isoform X1
gene-LOC107448794	blue	transcription factor MYB101-like
gene-LOC107448835	blue	Krueppel-like factor luna
gene-LOC107448842	blue	zinc finger protein 525-like
gene-LOC107448853	turquoise	transcriptional repressor p66 alpha-like
gene-LOC107448855	red	gastrula zinc finger protein XlCGF26.1-like
gene-LOC107448858	lightcyan	LIM domain transcription factor LMO4-B
gene-LOC107448866	darkgrey	zinc finger protein 1 homolog
gene-LOC107448867	green	zinc finger protein 568-like
gene-LOC107448869	darkgrey	FBpp0079822
gene-LOC107448873	lightcyan	zinc finger protein Xfin-like
gene-LOC107448880	darkturquoise	endothelial transcription factor GATA-2-like
gene-LOC107448881	grey	uncharacterized protein LOC107448881 isoform X1
gene-LOC107448882	darkgrey	tuftelin-interacting protein 11
gene-LOC107448899	turquoise	aprataxin and PNK-like factor
gene-LOC107448917	darkgrey	gastrula zinc finger protein XlCGF57.1-like
gene-LOC107448919	darkgrey	probable ATP-dependent RNA helicase DDX31
gene-LOC107448944	greenyellow	protein phosphatase 1 regulatory subunit 3C-B
gene-LOC107448970	black	transcription factor AP-1
gene-LOC107449052	blue	uncharacterized protein DDB_G0287625-like
gene-LOC107449120	red	leucine-rich repeat flightless-interacting protein 2
gene-LOC107449125	cyan	protein tilB homolog
gene-LOC107449151	turquoise	zinc finger protein 84-like
gene-LOC107449152	turquoise	protein pangolin%2C isoforms A/H/I/S-like
gene-LOC107449195	green	zinc finger protein 271-like
gene-LOC107449218	magenta	uncharacterized protein LOC107449218
gene-LOC107449239	green	zinc finger protein 84-like
gene-LOC107449251	lightgreen	zinc finger protein 665
gene-LOC107449253	salmon	LIM/homeobox protein Lhx9-like
gene-LOC107449261	turquoise	LIM/homeobox protein Lhx9
gene-LOC107449277	brown	ubiquitin carboxyl-terminal hydrolase 1-like
gene-LOC107449279	greenyellow	PR domain zinc finger protein 5-like
gene-LOC107449283	darkgrey	protein drumstick isoform X2
gene-LOC107449286	blue	transcription factor Sox-21-B-like
gene-LOC107449287	magenta	transcription factor Sox-14-like
gene-LOC107449290	green	uncharacterized protein LOC107449290
gene-LOC107449341	darkred	gastrula zinc finger protein XlCGF49.1
gene-LOC107449373	turquoise	KAT8 regulatory NSL complex subunit 2-like
gene-LOC107449413	lightcyan	runt-related transcription factor 1
gene-LOC107449420	turquoise	gastrula zinc finger protein XlCGF49.1-like
gene-LOC107449438	turquoise	cilia- and flagella-associated protein 97-like
gene-LOC107449443	darkgrey	DNA-binding protein Ets97D-like
gene-LOC107449452	blue	uncharacterized protein LOC107449452
gene-LOC107449455	darkgreen	uncharacterized protein LOC107449455
gene-LOC107449509	turquoise	paired box protein Pax-6 isoform X1
gene-LOC107449527	turquoise	bromodomain and WD repeat-containing protein 3
gene-LOC107449537	salmon	40S ribosomal protein S25
gene-LOC107449586	turquoise	DNA-directed RNA polymerase III subunit RPC6-like isoform X2
gene-LOC107449596	greenyellow	uncharacterized protein LOC107449596
gene-LOC107449601	darkgreen	uncharacterized protein LOC107449601
gene-LOC107449607	black	zinc finger HIT domain-containing protein 1-like
gene-LOC107449629	green	ATP-dependent RNA helicase DDX51-like
gene-LOC107449640	lightcyan	protein SSUH2 homolog
gene-LOC107449645	brown	speckle-type POZ protein-like
gene-LOC107449658	black	probable ATP-dependent RNA helicase DDX56
gene-LOC107449659	red	putative leucine-rich repeat-containing protein DDB_G0290503
gene-LOC107449660	green	zinc finger protein 816-like
gene-LOC107449663	green	gastrula zinc finger protein XlCGF7.1-like
gene-LOC107449673	black	uncharacterized protein LOC107449673
gene-LOC107449674	turquoise	zinc finger protein 845-like
gene-LOC107449700	darkgreen	zinc finger protein rotund-like
gene-LOC107449716	blue	ADAMTS-like protein 1 isoform X1
gene-LOC107449726	blue	uncharacterized protein LOC107449726
gene-LOC107449731	darkred	forkhead box protein K1-like
gene-LOC107449746	green	nuclear receptor subfamily 2 group F member 1-A-like
gene-LOC107449778	darkgrey	homeobox protein unc-4 homolog
gene-LOC107449803	black	gastrula zinc finger protein XlCGF8.2DB-like
gene-LOC107449813	darkred	forkhead box protein O-like
gene-LOC107449827	turquoise	MDS1 and EVI1 complex locus protein EVI1-like
gene-LOC107449847	royalblue	hairy/enhancer-of-split related with YRPW motif protein-like
gene-LOC107449854	black	PAXIP1-associated glutamate-rich protein 1
gene-LOC107449884	turquoise	notch-regulated ankyrin repeat-containing protein-like
gene-LOC107449891	turquoise	LIM/homeobox protein Lhx5-like isoform X2
gene-LOC107449900	turquoise	uncharacterized protein LOC107449900
gene-LOC107449913	black	general transcription factor 3C polypeptide 5-like
gene-LOC107449917	turquoise	dr1-associated corepressor-like isoform X2
gene-LOC107449927	magenta	gastrula zinc finger protein XlCGF71.1-like
gene-LOC107449979	turquoise	acyl-CoA-binding domain-containing protein 6-like
gene-LOC107449988	turquoise	uncharacterized protein LOC107449988
gene-LOC107449989	blue	CUGBP Elav-like family member 3 isoform X2
gene-LOC107450044	magenta	zinc finger protein 271-like
gene-LOC107450054	blue	transcription factor 21-like
gene-LOC107450055	magenta	gastrula zinc finger protein XlCGF57.1-like
gene-LOC107450056	turquoise	zinc finger protein OZF
gene-LOC107450063	blue	homeobox protein Meis1
gene-LOC107450100	blue	homeobox protein DLX-6-like isoform X1
gene-LOC107450103	turquoise	kelch-like protein 8
gene-LOC107450129	black	zinc finger protein 596
gene-LOC107450156	greenyellow	NF-X1-type zinc finger protein NFXL1
gene-LOC107450197	purple	FBpp0081919
gene-LOC107450205	turquoise	nuclear receptor subfamily 1 group D member 2-like isoform X1
gene-LOC107450209	black	oocyte zinc finger protein XlCOF19
gene-LOC107450210	darkgrey	zinc finger protein 83-like
gene-LOC107450246	turquoise	zinc finger protein 501-like
gene-LOC107450274	darkred	phosphatase and actin regulator 1-like
gene-LOC107450294	salmon	gastrula zinc finger protein XlCGF49.1
gene-LOC107450381	turquoise	uncharacterized protein LOC107450381
gene-LOC107450421	magenta	DNA-binding protein inhibitor ID-2-like
gene-LOC107450451	turquoise	zinc finger protein 525-like
gene-LOC107450472	royalblue	homeobox protein koza
gene-LOC107450502	green	protein trachealess-like
gene-LOC107450554	turquoise	zinc finger protein 850-like
gene-LOC107450561	magenta	uncharacterized protein LOC107450561 isoform X2
gene-LOC107450627	brown	protein big brother
gene-LOC107450636	cyan	ATP-dependent RNA helicase dbp2
gene-LOC107450642	blue	uncharacterized protein LOC107450642
gene-LOC107450646	darkgrey	uncharacterized protein LOC107450646 isoform X2
gene-LOC107450666	greenyellow	homeobox protein abdominal-A homolog isoform X2
gene-LOC107450705	royalblue	collectin-12
gene-LOC107450741	darkgrey	homeobox protein SIX6-like isoform X1
gene-LOC107450795	blue	histone-lysine N-methyltransferase PRDM9-like
gene-LOC107450863	black	postreplication repair E3 ubiquitin-protein ligase RAD18-like
gene-LOC107450877	darkgrey	putative bifunctional UDP-N-acetylglucosamine transferase and deubiquitinase ALG13
gene-LOC107450881	turquoise	uncharacterized protein LOC107450881
gene-LOC107450899	turquoise	sal-like protein 1
gene-LOC107450906	magenta	PHD finger-like domain-containing protein 5A
gene-LOC107450919	turquoise	NGFI-A-binding protein homolog
gene-LOC107450970	lightcyan	ankyrin repeat domain-containing protein 54-like
gene-LOC107450977	tan	T-box transcription factor TBX3-like
gene-LOC107450980	tan	T-box transcription factor TBX3-like
gene-LOC107450996	greenyellow	uncharacterized protein LOC107450996
gene-LOC107451054	red	zinc finger protein 41
gene-LOC107451055	darkgrey	uncharacterized protein LOC107451055
gene-LOC107451091	black	uncharacterized protein LOC107451091
gene-LOC107451108	green	optomotor-blind protein
gene-LOC107451132	darkgrey	zinc finger protein 883-like
gene-LOC107451151	greenyellow	zinc finger protein 271-like
gene-LOC107451152	darkturquoise	zinc finger protein 708-like
gene-LOC107451157	greenyellow	transcription factor E2F5-like
gene-LOC107451161	turquoise	exosome complex component RRP41-like
gene-LOC107451197	red	homeobox protein cut-like 1
gene-LOC107451209	turquoise	piggyBac transposable element-derived protein 4-like
gene-LOC107451229	brown	uncharacterized protein LOC107451229
gene-LOC107451236	red	nuclear factor 1 X-type
gene-LOC107451247	green	achaete-scute homolog 1a
gene-LOC107451266	darkgrey	E3 ubiquitin-protein ligase RFWD3
gene-LOC107451293	turquoise	gastrula zinc finger protein XlCGF49.1-like
gene-LOC107451294	black	zinc finger protein 729
gene-LOC107451295	greenyellow	FBpp0307451
gene-LOC107451296	turquoise	zinc finger protein OZF-like
gene-LOC107451297	darkgrey	gastrula zinc finger protein XlCGF71.1
gene-LOC107451300	grey60	gastrula zinc finger protein xLCGF3.1-like
gene-LOC107451301	turquoise	zinc finger protein 271-like
gene-LOC107451310	brown	gastrula zinc finger protein XlCGF7.1
gene-LOC107451312	turquoise	zinc finger protein 84-like
gene-LOC107451334	lightcyan	FBpp0079702
gene-LOC107451344	brown	protein C-ets-2-like
gene-LOC107451371	purple	inversin-like
gene-LOC107451404	black	mediator of RNA polymerase II transcription subunit 30-like
gene-LOC107451462	turquoise	zinc finger protein 271-like
gene-LOC107451464	blue	transcription factor HES-4-A-like
gene-LOC107451490	black	sporozoite surface protein 2
gene-LOC107451564	magenta	uncharacterized protein LOC107451564
gene-LOC107451580	purple	ankyrin repeat family A protein 2
gene-LOC107451624	darkgrey	homeobox protein ceh-30-like
gene-LOC107451627	lightgreen	T-cell leukemia homeobox protein 3-like
gene-LOC107451628	black	hematopoietically-expressed homeobox protein hhex
gene-LOC107451629	greenyellow	max dimerization protein 1-like
gene-LOC107451631	brown	protein odd-skipped-related 2-like
gene-LOC107451638	magenta	uncharacterized protein LOC107451638
gene-LOC107451672	darkred	hairy/enhancer-of-split related with YRPW motif protein-like
gene-LOC107451680	darkgrey	uncharacterized protein PFB0765w
gene-LOC107451687	black	unconventional prefoldin RPB5 interactor
gene-LOC107451693	salmon	zinc finger protein 83-like
gene-LOC107451716	turquoise	histone-lysine N-methyltransferase SETDB1 isoform X2
gene-LOC107451717	green	SAM pointed domain-containing Ets transcription factor-like
gene-LOC107451722	blue	gastrula zinc finger protein XlCGF71.1-like
gene-LOC107451750	turquoise	FYN-binding protein
gene-LOC107451767	magenta	uncharacterized protein LOC107451767
gene-LOC107451797	brown	uncharacterized protein LOC107451797 isoform X3
gene-LOC107451798	greenyellow	zinc finger C2HC domain-containing protein 1C
gene-LOC107451822	black	probable ATP-dependent RNA helicase DDX47
gene-LOC107451844	green	zinc finger protein 239-like
gene-LOC107451868	darkturquoise	zinc finger protein 2 homolog
gene-LOC107451884	darkred	G kinase-anchoring protein 1
gene-LOC107451886	lightgreen	hairy/enhancer-of-split related with YRPW motif protein-like
gene-LOC107451927	darkturquoise	DNA repair and recombination protein RAD54B
gene-LOC107451945	black	zinc finger protein 271-like
gene-LOC107451981	blue	polycomb group RING finger protein 3-like isoform X1
gene-LOC107451986	darkgrey	T-box transcription factor TBX10-like
gene-LOC107452032	turquoise	protein dead ringer homolog
gene-LOC107452075	darkgrey	zinc finger protein 540-like
gene-LOC107452113	brown	homeobox protein MSX-2-like
gene-LOC107452116	turquoise	transcription factor 12-like
gene-LOC107452119	turquoise	epsin-2 isoform X1
gene-LOC107452127	darkgrey	zinc finger protein 570-like
gene-LOC107452150	lightcyan	doublesex- and mab-3-related transcription factor 2
gene-LOC107452167	turquoise	transcription factor CP2
gene-LOC107452174	purple	signal transducer and activator of transcription 5B
gene-LOC107452203	purple	ubiquitin fusion degradation protein 1 homolog isoform X2
gene-LOC107452250	turquoise	histone-lysine N-methyltransferase 2C
gene-LOC107452260	lightcyan	iroquois-class homeodomain protein IRX-4
gene-LOC107452267	salmon	zinc finger protein 271-like
gene-LOC107452269	darkgrey	gastrula zinc finger protein XlCGF67.1-like
gene-LOC107452301	black	zinc finger protein sens isoform X2
gene-LOC107452322	green	zinc finger protein 271-like
gene-LOC107452363	turquoise	LOW QUALITY PROTEIN: myelin regulatory factor-like
gene-LOC107452367	black	high mobility group B protein 6-like
gene-LOC107452411	darkred	oocyte zinc finger protein XlCOF6.1-like
gene-LOC107452419	turquoise	zinc finger protein 271-like
gene-LOC107452430	black	zinc finger protein 84-like
gene-LOC107452456	turquoise	gastrula zinc finger protein XlCGF7.1
gene-LOC107452462	darkgrey	gastrula zinc finger protein XlCGF49.1
gene-LOC107452465	turquoise	heat shock factor protein
gene-LOC107452473	blue	meiotic recombination protein SPO11
gene-LOC107452479	green	zinc finger protein OZF-like
gene-LOC107452481	magenta	zinc finger protein 845-like
gene-LOC107452483	green	zinc finger protein 665-like
gene-LOC107452486	blue	zinc finger protein 665
gene-LOC107452488	red	zinc finger protein 182-like
gene-LOC107452490	cyan	zinc finger protein 572-like
gene-LOC107452492	turquoise	gastrula zinc finger protein XlCGF8.2DB-like
gene-LOC107452493	darkgreen	protein krueppel
gene-LOC107452497	darkgrey	zinc finger protein ubi-d4-like
gene-LOC107452518	brown	H/ACA ribonucleoprotein complex subunit 2-like protein
gene-LOC107452530	turquoise	uncharacterized protein LOC107452530
gene-LOC107452534	darkgrey	DNA-directed RNA polymerase III subunit RPC6
gene-LOC107452541	salmon	dachshund homolog 1-like
gene-LOC107452550	blue	zinc finger protein 271
gene-LOC107452555	turquoise	zinc finger protein 99-like
gene-LOC107452562	brown	prolactin regulatory element-binding protein-like
gene-LOC107452567	blue	golgin subfamily A member 5
gene-LOC107452569	turquoise	zinc finger protein 878-like
gene-LOC107452586	green	zinc finger protein 236
gene-LOC107452587	turquoise	zinc finger protein 236
gene-LOC107452593	magenta	zinc finger protein 271-like
gene-LOC107452595	black	NAD-dependent protein deacetylase sirtuin-7-like
gene-LOC107452599	lightcyan	piggyBac transposable element-derived protein 3-like
gene-LOC107452641	blue	histone-lysine N-methyltransferase PRDM9-like
gene-LOC107452657	magenta	coiled-coil domain-containing protein 94-like
gene-LOC107452664	green	gastrula zinc finger protein XlCGF26.1-like
gene-LOC107452707	brown	uncharacterized protein LOC107452707
gene-LOC107452734	blue	cellular nucleic acid-binding protein
gene-LOC107452742	cyan	conserved oligomeric Golgi complex subunit 5-like
gene-LOC107452745	green	zinc finger protein OZF-like
gene-LOC107452751	purple	cAMP-responsive element-binding protein-like 2
gene-LOC107452754	darkgrey	uncharacterized protein LOC107452754
gene-LOC107452755	brown	zinc finger protein 32-like
gene-LOC107452756	red	zinc finger protein 525
gene-LOC107452760	brown	gastrula zinc finger protein XlCGF8.2DB
gene-LOC107452762	darkgrey	exocyst complex component 3-like
gene-LOC107452779	blue	uncharacterized protein LOC107452779
gene-LOC107452805	blue	tubulin polyglutamylase TTLL6-like
gene-LOC107452806	magenta	uncharacterized protein LOC107452806
gene-LOC107452844	purple	protein fem-1 homolog B-like
gene-LOC107452869	lightgreen	uncharacterized protein LOC107452869 isoform X1
gene-LOC107452884	purple	mitochondrial uncoupling protein 2
gene-LOC107452903	green	speckle-type POZ protein A-like
gene-LOC107452917	turquoise	PHD finger protein 12
gene-LOC107452969	greenyellow	zinc finger protein 525-like
gene-LOC107453015	blue	uncharacterized protein LOC107453015
gene-LOC107453020	grey	protein lin-28 homolog
gene-LOC107453045	greenyellow	zinc finger protein 271-like
gene-LOC107453056	turquoise	cytoplasmic protein NCK2-like
gene-LOC107453064	blue	uncharacterized protein LOC107453064
gene-LOC107453092	turquoise	zinc finger protein 227-like
gene-LOC107453099	turquoise	uncharacterized protein LOC107453099
gene-LOC107453143	turquoise	estrogen-related receptor gamma isoform X2
gene-LOC107453157	blue	zinc finger protein 813-like
gene-LOC107453162	turquoise	histone H4 transcription factor
gene-LOC107453212	turquoise	corepressor interacting with RBPJ 1
gene-LOC107453227	darkgrey	protein ecdysoneless homolog
gene-LOC107453233	darkgrey	gastrula zinc finger protein xLCGF3.1-like
gene-LOC107453234	green	zinc finger protein 845
gene-LOC107453235	lightgreen	gastrula zinc finger protein XlCGF8.2DB-like
gene-LOC107453242	green	gastrula zinc finger protein XlCGF49.1-like
gene-LOC107453260	green	homeobox protein GBX-2-like
gene-LOC107453266	darkgrey	zinc finger BED domain-containing protein 1
gene-LOC107453292	darkgrey	cyclic GMP-AMP synthase-like%2C transcript variant X2
gene-LOC107453310	black	uncharacterized protein LOC107453310 isoform X1
gene-LOC107453312	brown	SNARE-associated protein Snapin-like
gene-LOC107453322	magenta	kinase suppressor of Ras 2-like
gene-LOC107453324	magenta	uncharacterized protein LOC107453324
gene-LOC107453334	blue	zinc finger protein 271
gene-LOC107453352	darkgrey	LIM/homeobox protein Awh
gene-LOC107453353	lightcyan	protein extra-macrochaetae-like
gene-LOC107453372	green	ecdysone-induced protein 74EF-like
gene-LOC107453438	darkturquoise	dachshund homolog 1-like
gene-LOC107453440	blue	histone-lysine N-methyltransferase PRDM9-like
gene-LOC107453456	magenta	echinoderm microtubule-associated protein-like CG42247
gene-LOC107453459	lightcyan	uncharacterized protein LOC107453459
gene-LOC107453479	blue	heat shock transcription factor%2C Y-linked-like
gene-LOC107453480	red	nuclear factor NF-kappa-B p100 subunit
gene-LOC107453482	turquoise	transcriptional regulator Erg
gene-LOC107453484	green	uncharacterized protein LOC107453484 isoform X2
gene-LOC107453485	darkturquoise	uncharacterized protein LOC107453485
gene-LOC107453490	darkgrey	uncharacterized protein LOC107453490
gene-LOC107453493	green	transcription factor RFX4-like
gene-LOC107453512	lightgreen	speckle-type POZ protein-like
gene-LOC107453557	green	zinc finger protein 271-like isoform X1
gene-LOC107453614	green	zinc finger protein 271-like
gene-LOC107453648	turquoise	M-phase phosphoprotein 8
gene-LOC107453668	red	transcription factor E2F6
gene-LOC107453689	turquoise	uncharacterized protein LOC107453689 isoform X2
gene-LOC107453713	turquoise	zinc finger protein 570-like
gene-LOC107453728	red	hyccin-like
gene-LOC107453732	black	ankyrin repeat domain-containing protein 16-like
gene-LOC107453759	green	protein krueppel-like
gene-LOC107453770	red	leucine-rich repeat flightless-interacting protein 2
gene-LOC107453774	magenta	ZZ-type zinc finger-containing protein 3
gene-LOC107453789	blue	kelch-like protein 28
gene-LOC107453823	darkgrey	zinc finger protein 91-like
gene-LOC107453826	black	uncharacterized protein LOC107453826
gene-LOC107453832	green	oocyte zinc finger protein XlCOF19-like
gene-LOC107453839	red	mushroom body large-type Kenyon cell-specific protein 1
gene-LOC107453856	blue	uncharacterized protein LOC107453856
gene-LOC107453862	greenyellow	zinc finger protein 2 homolog
gene-LOC107453863	turquoise	uncharacterized protein LOC107453863
gene-LOC107453864	turquoise	oocyte zinc finger protein XlCOF19-like
gene-LOC107453876	turquoise	gastrula zinc finger protein XlCGF26.1-like
gene-LOC107453888	turquoise	zinc finger protein OZF-like
gene-LOC107453899	blue	gastrula zinc finger protein XlCGF49.1
gene-LOC107453906	black	gastrula zinc finger protein XlCGF7.1-like
gene-LOC107453915	green	uncharacterized protein LOC107453915
gene-LOC107453938	magenta	zinc finger protein 91-like
gene-LOC107453948	green	gastrula zinc finger protein xLCGF3.1-like
gene-LOC107453980	blue	zinc finger protein 271-like
gene-LOC107453981	brown	gastrula zinc finger protein XlCGF57.1
gene-LOC107453982	turquoise	zinc finger protein 271-like
gene-LOC107453984	turquoise	gastrula zinc finger protein xLCGF3.1
gene-LOC107453991	turquoise	uncharacterized protein LOC107453991
gene-LOC107454023	green	class A basic helix-loop-helix protein 15-like
gene-LOC107454045	turquoise	ecdysone receptor-like
gene-LOC107454062	blue	splicing factor 3A subunit 2
gene-LOC107454067	turquoise	zinc finger protein 271-like
gene-LOC107454077	blue	paired mesoderm homeobox protein 2-like
gene-LOC107454078	turquoise	uncharacterized protein LOC107454078
gene-LOC107454090	black	uncharacterized protein LOC107454090 isoform X2
gene-LOC107454114	darkgrey	doublesex and mab-3 related transcription factor 3%2C truncated-like
gene-LOC107454123	turquoise	cell death-inducing p53-target protein 1
gene-LOC107454160	blue	transcription initiation factor TFIID subunit 7
gene-LOC107454180	blue	uncharacterized protein LOC107454180
gene-LOC107454183	darkgrey	forkhead box protein G1-like
gene-LOC107454185	darkturquoise	TD and POZ domain-containing protein 3-like
gene-LOC107454203	black	zinc finger protein 845
gene-LOC107454204	black	clathrin light chain A isoform X1
gene-LOC107454211	tan	gastrula zinc finger protein xLCGF3.1-like
gene-LOC107454212	cyan	gastrula zinc finger protein XlCGF49.1-like
gene-LOC107454213	turquoise	zinc finger protein 271-like
gene-LOC107454220	blue	histone-lysine N-methyltransferase PRDM9-like
gene-LOC107454225	turquoise	transcription factor CP2-like
gene-LOC107454230	darkturquoise	McKusick-Kaufman/Bardet-Biedl syndromes putative chaperonin
gene-LOC107454241	blue	serum response factor-binding protein 1
gene-LOC107454275	grey60	transcription factor SOX-4-like
gene-LOC107454303	greenyellow	uncharacterized protein LOC107454303
gene-LOC107454318	turquoise	alpha-tocopherol transfer protein-like
gene-LOC107454351	grey60	homeobox protein Hox-B10a
gene-LOC107454368	grey	T-cell acute lymphocytic leukemia protein 1 homolog isoform X3
gene-LOC107454382	darkgrey	gastrula zinc finger protein XlCGF26.1
gene-LOC107454393	brown	DNA polymerase epsilon subunit 3
gene-LOC107454411	brown	zinc finger protein 845-like
gene-LOC107454426	turquoise	putative uncharacterized protein DDB_G0282133
gene-LOC107454458	turquoise	zinc finger protein 492-like
gene-LOC107454471	turquoise	transcription factor AP-1-like
gene-LOC107454472	purple	gastrula zinc finger protein xLCGF3.1
gene-LOC107454512	purple	oocyte zinc finger protein XlCOF19-like
gene-LOC107454516	turquoise	uncharacterized protein LOC107454516 isoform X1
gene-LOC107454522	purple	gastrula zinc finger protein XlCGF49.1-like
gene-LOC107454530	tan	uncharacterized protein LOC107454530
gene-LOC107454544	tan	zinc finger protein 277-like
gene-LOC107454558	darkgrey	rabankyrin-5
gene-LOC107454559	greenyellow	transcription factor 12
gene-LOC107454574	red	gastrula zinc finger protein XlCGF71.1-like
gene-LOC107454575	black	zinc finger protein 665
gene-LOC107454582	red	DNA repair protein SWI5 homolog isoform X3
gene-LOC107454616	darkgrey	uncharacterized protein LOC107454616
gene-LOC107454630	tan	TD and POZ domain-containing protein 3-like
gene-LOC107454631	darkgrey	TD and POZ domain-containing protein 3
gene-LOC107454663	blue	gastrula zinc finger protein XlCGF26.1
gene-LOC107454671	magenta	hydroxyacid oxidase 1-like isoform X2
gene-LOC107454686	salmon	26S proteasome non-ATPase regulatory subunit 12-like isoform X2
gene-LOC107454734	turquoise	transcriptional repressor protein YY1
gene-LOC107454749	blue	uncharacterized protein LOC107454749
gene-LOC107454760	brown	ankyrin repeat domain-containing protein 6-like
gene-LOC107454771	blue	kelch-like protein 23
gene-LOC107454788	lightcyan	uncharacterized LOC107454788
gene-LOC107454791	brown	zinc finger protein 271-like
gene-LOC107454798	cyan	runt-related transcription factor 3
gene-LOC107454837	red	fos-related antigen 1
gene-LOC107454857	green	putative BTB/POZ domain-containing protein At2g40440
gene-LOC107454858	green	protein maternal effect lethal 26-like
gene-LOC107454862	greenyellow	speckle-type POZ protein-like
gene-LOC107454870	brown	protein maternal effect lethal 26-like
gene-LOC107454891	darkgrey	cell division cycle 5-like protein
gene-LOC107454916	darkgrey	TD and POZ domain-containing protein 4-like
gene-LOC107454956	turquoise	uncharacterized protein LOC107454956
gene-LOC107454962	lightcyan	zinc finger protein OZF
gene-LOC107454971	red	chromatin complexes subunit BAP18-like isoform X2
gene-LOC107454980	salmon	uncharacterized protein LOC107454980
gene-LOC107455015	turquoise	zinc finger protein Xfin-like
gene-LOC107455025	blue	serine/threonine-protein phosphatase 6 regulatory ankyrin repeat subunit B
gene-LOC107455028	blue	putative uncharacterized protein FLJ37770
gene-LOC107455031	darkred	zinc finger protein 85-like
gene-LOC107455058	blue	uncharacterized protein LOC107455058
gene-LOC107455071	turquoise	homeobox protein six1b
gene-LOC107455096	blue	zinc finger protein 474
gene-LOC107455117	blue	DNA ligase 1
gene-LOC107455153	green	protein trachealess-like
gene-LOC107455160	green	proteoglycan 4
gene-LOC107455168	green	zinc finger protein 271-like
gene-LOC107455169	blue	basic salivary proline-rich protein 1-like
gene-LOC107455178	brown	serum response factor homolog isoform X2
gene-LOC107455181	turquoise	protein FAM219A-like
gene-LOC107455195	red	barH-like 2 homeobox protein
gene-LOC107455214	cyan	transcription factor SUM-1
gene-LOC107455218	brown	gastrula zinc finger protein XlCGF71.1-like isoform X1
gene-LOC107455234	black	protein SREK1IP1-like
gene-LOC107455250	blue	DNA-binding protein RFX7
gene-LOC107455251	turquoise	zinc finger protein 271-like
gene-LOC107455253	turquoise	E3 ubiquitin-protein ligase TRIM9-like
gene-LOC107455268	green	gastrula zinc finger protein XlCGF71.1
gene-LOC107455294	magenta	LIM/homeobox protein Lhx9-like
gene-LOC107455300	black	silk gland factor 1-like
gene-LOC107455365	turquoise	adenylate cyclase type 3
gene-LOC107455391	black	heterogeneous nuclear ribonucleoprotein K-like
gene-LOC107455393	darkgrey	high mobility group protein B2
gene-LOC107455447	turquoise	multidrug resistance-associated protein 7-like
gene-LOC107455507	cyan	calmodulin-binding transcription activator 1-like
gene-LOC107455531	blue	aspartate aminotransferase%2C cytoplasmic-like
gene-LOC107455536	turquoise	uncharacterized protein LOC107455536
gene-LOC107455553	turquoise	metastasis-associated protein MTA3-like
gene-LOC107455556	purple	arginine-glutamic acid dipeptide repeats protein
gene-LOC107455576	turquoise	altered inheritance of mitochondria protein 21-like
gene-LOC107455578	darkgrey	uncharacterized protein LOC107455578
gene-LOC107455595	turquoise	leucine-rich repeat and death domain-containing protein 1-like
gene-LOC107455606	purple	zinc finger protein GLIS3
gene-LOC107455611	green	ATP-binding cassette sub-family G member 5-like
gene-LOC107455625	blue	uncharacterized protein LOC107455625
gene-LOC107455629	magenta	jerky protein homolog-like
gene-LOC107455656	turquoise	protein cycle
gene-LOC107455661	magenta	transient receptor potential channel pyrexia-like
gene-LOC107455686	darkgrey	homeobox protein Hox-A1-like
gene-LOC107455687	grey60	histone-lysine N-methyltransferase E(z)-like
gene-LOC107455689	turquoise	homeotic protein proboscipedia
gene-LOC107455692	blue	heat shock factor protein 2-like
gene-LOC107455695	blue	tubby-related protein 4-like
gene-LOC107455696	blue	uncharacterized protein LOC107455696
gene-LOC107455712	greenyellow	sushi%2C nidogen and EGF-like domain-containing protein 1 isoform X1
gene-LOC107455719	turquoise	uncharacterized threonine-rich GPI-anchored glycoprotein PJ4664.02
gene-LOC107455722	blue	achaete-scute homolog 1a-like
gene-LOC107455732	purple	AN1-type zinc finger protein 6
gene-LOC107455734	darkturquoise	AT-rich interactive domain-containing protein 1A
gene-LOC107455776	darkturquoise	DEAD-box helicase
gene-LOC107455801	salmon	high mobility group protein 20A-like
gene-LOC107455803	black	serine/threonine-protein kinase TNNI3K
gene-LOC107455810	darkgrey	uncharacterized LOC107455810
gene-LOC107455861	magenta	uncharacterized protein LOC107455861 isoform X1
gene-LOC107455863	green	hormone receptor 4
gene-LOC107455897	darkgrey	uncharacterized protein LOC107455897
gene-LOC107455922	purple	uncharacterized protein LOC107455922
gene-LOC107455943	greenyellow	histone-lysine N-methyltransferase SETMAR-like
gene-LOC107455970	purple	methyl-CpG-binding domain protein 4-like isoform X1
gene-LOC107455976	royalblue	mitochondrial dimethyladenosine transferase 1 isoform X2
gene-LOC107455997	purple	putative transcription factor SOX-14
gene-LOC107456035	black	homeobox protein B-H1
gene-LOC107456091	darkgrey	inhibitory POU protein
gene-LOC107456095	turquoise	uncharacterized protein LOC107456095
gene-LOC107456109	darkgrey	ATP-binding cassette sub-family A member 3-like
gene-LOC107456131	darkturquoise	transcription factor GATA-4
gene-LOC107456132	blue	transcription factor GATA-4-like
gene-LOC107456217	black	GA-binding protein subunit beta-1
gene-LOC107456225	red	zinc finger protein 525-like
gene-LOC107456229	turquoise	uncharacterized protein LOC107456229
gene-LOC107456241	blue	Krueppel-like factor luna
gene-LOC107456262	turquoise	ralBP1-associated Eps domain-containing protein 1
gene-LOC107456293	darkgrey	gastrula zinc finger protein XlCGF9.1
gene-LOC107456314	cyan	zinc finger protein 84-like
gene-LOC107456323	turquoise	protein fantom-like
gene-LOC107456345	blue	uncharacterized LOC107456345
gene-LOC107456346	blue	metal-response element-binding transcription factor 2-like
gene-LOC107456349	blue	polycomb complex protein BMI-1-like
gene-LOC107456351	turquoise	period circadian protein
gene-LOC107456363	tan	zinc finger protein 90-like
gene-LOC107456366	darkgrey	protein krueppel-like
gene-LOC107456368	lightcyan	gastrula zinc finger protein XlCGF57.1
gene-LOC107456370	turquoise	retinoic acid receptor RXR-gamma-A-like
gene-LOC107456371	green	gastrula zinc finger protein XlCGF57.1-like
gene-LOC107456372	blue	fez family zinc finger protein 2-like
gene-LOC107456374	darkgreen	zinc finger protein 2-like
gene-LOC107456375	darkgreen	zinc finger protein 782-like
gene-LOC107456376	lightcyan	gastrula zinc finger protein XlCGF8.2DB
gene-LOC107456379	darkred	zinc finger protein 782
gene-LOC107456381	lightgreen	zinc finger protein 585A-like
gene-LOC107456382	tan	zinc finger and BTB domain-containing protein 49-like
gene-LOC107456383	darkturquoise	zinc finger protein 25
gene-LOC107456384	red	zinc finger protein 551-like
gene-LOC107456385	brown	oocyte zinc finger protein XlCOF6-like
gene-LOC107456387	darkgrey	protein krueppel-like
gene-LOC107456391	brown	zinc finger protein 513-like
gene-LOC107456406	red	gastrula zinc finger protein XlCGF16.1
gene-LOC107456407	salmon	40S ribosomal protein S10b-like
gene-LOC107456460	green	uncharacterized protein LOC107456460
gene-LOC107456499	darkturquoise	uncharacterized LOC107456499
gene-LOC107456523	cyan	uncharacterized LOC107456523%2C transcript variant X4
gene-LOC107456527	turquoise	zinc finger protein 585A-like
gene-LOC107456536	salmon	forkhead box C1-A
gene-LOC107456547	red	uncharacterized protein LOC107456547 isoform X4
gene-LOC107456564	lightgreen	zinc finger protein 28-like
gene-LOC107456569	darkgrey	zinc finger protein draculin
gene-LOC107456570	greenyellow	gastrula zinc finger protein XlCGF49.1-like
gene-LOC107456571	turquoise	protein tramtrack%2C alpha isoform
gene-LOC107456666	red	brain-specific angiogenesis inhibitor 1-associated protein 2
gene-LOC107456712	darkgrey	uncharacterized protein LOC107456712
gene-LOC107456765	red	zinc finger protein 271-like
gene-LOC107456789	black	gastrula zinc finger protein XlCGF7.1-like
gene-LOC107456793	tan	T-box transcription factor TBX20
gene-LOC107456800	turquoise	trafficking kinesin-binding protein 1
gene-LOC107456817	darkgrey	putative ATP-dependent RNA helicase me31b
gene-LOC107456825	black	SWI/SNF-related matrix-associated actin-dependent regulator of chromatin subfamily E member 1-like
gene-LOC107456826	grey60	zinc finger protein SNAI2-like
gene-LOC107456832	black	uncharacterized protein LOC107456832
gene-LOC107456861	black	DNA-binding protein HEXBP
gene-LOC107456865	royalblue	transcription initiation factor IIB-like
gene-LOC107456879	greenyellow	ankyrin repeat and SAM domain-containing protein 1A
gene-LOC107456895	turquoise	gastrula zinc finger protein XlCGF46.1-like
gene-LOC107456900	darkgrey	uncharacterized protein LOC107456900
gene-LOC107456910	darkgrey	hairy/enhancer-of-split related with YRPW motif protein-like isoform X1
gene-LOC107456923	black	zinc finger protein 184-like
gene-LOC107456927	black	neuroguidin
gene-LOC107457003	green	uncharacterized protein LOC107457003
gene-LOC107457024	blue	zinc finger protein 260-like
gene-LOC107457060	tan	homeobox protein abdominal-B isoform X2
gene-LOC107457119	blue	uncharacterized protein LOC107457119
gene-LOC107457129	blue	ras-responsive element-binding protein 1
gene-LOC107457144	darkgrey	zinc finger protein 271-like
gene-LOC107457148	black	uncharacterized protein LOC107457148
gene-LOC107457175	lightgreen	gastrula zinc finger protein XlCGF49.1-like
gene-LOC107457183	darkgrey	gastrula zinc finger protein XlCGF7.1-like
gene-LOC107457247	salmon	ecdysone-inducible protein E75-like isoform X1
gene-LOC107457249	green	mitochondrial ribonuclease P protein 1 homolog
gene-LOC107457251	greenyellow	FBpp0079702
gene-LOC107457255	blue	high mobility group protein homolog TDP-1
gene-LOC107457278	black	uncharacterized protein LOC107457278
gene-LOC107457279	blue	THAP domain-containing protein 2-like isoform X2
gene-LOC107457284	turquoise	deformed epidermal autoregulatory factor 1 homolog
gene-LOC107457290	turquoise	homeobox protein slou
gene-LOC107457294	darkgrey	histone-lysine N-methyltransferase SETD1B
gene-LOC107457304	green	zinc finger protein 347-like
gene-LOC107457312	brown	probable enoyl-CoA hydratase%2C mitochondrial
gene-LOC107457313	lightgreen	transcription factor Sox-2
gene-LOC107457328	brown	neurogenic differentiation factor 1-like
gene-LOC107457333	darkred	ATP-dependent RNA helicase DDX55
gene-LOC107457339	red	putative ATP-dependent RNA helicase an3
gene-LOC107457374	lightgreen	zinc finger protein 271-like
gene-LOC107457387	grey60	uncharacterized protein LOC107457387
gene-LOC107457394	green	uncharacterized protein LOC107457394
gene-LOC107457395	lightcyan	aryl hydrocarbon receptor protein 1-like
gene-LOC107457416	tan	PR domain zinc finger protein 1
gene-LOC107457425	darkgrey	transcriptional regulator ERG homolog
gene-LOC107457472	darkred	acidic repeat-containing protein
gene-LOC107457488	tan	transcriptional repressor protein YY1-like
gene-LOC107457527	turquoise	zinc finger protein 271
gene-LOC107457543	turquoise	steroid receptor seven-up%2C isoforms B/C-like
gene-LOC107457544	grey	zinc finger protein 271-like
gene-LOC107457545	turquoise	nuclear receptor subfamily 2 group F member 1-A
gene-LOC107457553	magenta	gastrula zinc finger protein XlCGF8.2DB-like
gene-LOC107457560	lightgreen	gastrula zinc finger protein XlCGF71.1-like
gene-LOC107457564	blue	homeobox protein OTX2 isoform X2
gene-LOC107457569	black	FBpp0307451
gene-LOC107457573	green	zinc finger protein 91
gene-LOC107457579	turquoise	uncharacterized protein LOC107457579
gene-LOC110281910	red	uncharacterized protein LOC110281910
gene-LOC110281911	turquoise	zinc finger protein 182-like
gene-LOC110281916	turquoise	zinc finger protein 271-like
gene-LOC110281921	blue	gastrula zinc finger protein XlCGF26.1-like
gene-LOC110281982	brown	pro-resilin-like
gene-LOC110282017	darkred	lipopolysaccharide-induced tumor necrosis factor-alpha factor homolog
gene-LOC110282082	turquoise	protein krueppel-like
gene-LOC110282083	turquoise	zinc finger protein 12-like
gene-LOC110282084	green	zinc finger protein 1 homolog
gene-LOC110282085	turquoise	uncharacterized protein LOC110282085
gene-LOC110282086	green	zinc finger protein 169-like
gene-LOC110282106	green	zinc finger protein 708-like
gene-LOC110282118	turquoise	zinc finger protein 271-like
gene-LOC110282142	grey60	uncharacterized LOC110282142
gene-LOC110282149	turquoise	uncharacterized protein LOC110282149
gene-LOC110282174	turquoise	uncharacterized protein LOC110282174
gene-LOC110282208	brown	RNA polymerase II degradation factor 1-like
gene-LOC110282285	blue	zinc finger protein 83-like
gene-LOC110282300	turquoise	zinc finger protein 701-like
gene-LOC110282312	blue	zinc finger and BTB domain-containing protein 24-like
gene-LOC110282320	royalblue	zinc finger protein 665-like
gene-LOC110282360	darkgrey	uncharacterized LOC110282360
gene-LOC110282377	blue	retinal homeobox protein Rx-A-like
gene-LOC110282397	darkgreen	gastrula zinc finger protein XlCGF49.1-like
gene-LOC110282398	darkgreen	gastrula zinc finger protein XlCGF57.1-like
gene-LOC110282427	grey	nucleoside diphosphate kinase-like
gene-LOC110282450	purple	gastrula zinc finger protein XlCGF8.2DB-like
gene-LOC110282473	turquoise	ras-related protein Rab-3-like
gene-LOC110282479	salmon	gastrula zinc finger protein XlCGF17.1-like
gene-LOC110282480	greenyellow	protein NYNRIN-like
gene-LOC110282489	blue	oocyte zinc finger protein XlCOF19-like
gene-LOC110282549	turquoise	uncharacterized protein LOC110282549
gene-LOC110282591	darkgrey	gastrula zinc finger protein XlCGF7.1-like
gene-LOC110282638	turquoise	zinc finger protein 732-like
gene-LOC110282671	turquoise	mitochondrial genome maintenance exonuclease 1-like
gene-LOC110282721	green	semaphorin-2A-like
gene-LOC110282818	darkturquoise	uncharacterized protein LOC110282818
gene-LOC110282871	cyan	gastrula zinc finger protein XlCGF71.1-like
gene-LOC110282932	blue	zinc finger protein 585B-like
gene-LOC110282934	magenta	zinc finger protein 711-like
gene-LOC110282975	salmon	zinc finger protein 271-like
gene-LOC110282994	brown	zinc finger protein 883-like
gene-LOC110283086	black	zinc finger protein 28-like
gene-LOC110283103	cyan	protein trachealess-like
gene-LOC110283126	darkgrey	zinc finger protein 79-like
gene-LOC110283153	darkgrey	gastrula zinc finger protein XlCGF71.1-like
gene-LOC110283338	turquoise	uncharacterized protein LOC110283338
gene-LOC110283355	green	RNA polymerase II degradation factor 1-like
gene-LOC110283356	darkgrey	uncharacterized protein LOC110283356
gene-LOC110283382	turquoise	uncharacterized protein LOC110283382
gene-LOC110283435	lightgreen	gastrula zinc finger protein XlCGF17.1-like
gene-LOC110283436	green	zinc finger protein 135-like
gene-LOC110283461	greenyellow	uncharacterized protein LOC110283461
gene-LOC110283475	blue	uncharacterized protein LOC110283475
gene-LOC110283482	brown	gastrula zinc finger protein XlCGF8.2DB-like
gene-LOC110283484	darkgrey	FBpp0084965
gene-LOC110283496	grey	zinc finger protein 528-like
gene-LOC110283538	blue	kelch-like protein 2
gene-LOC110283550	blue	uncharacterized protein LOC110283550
gene-LOC110283575	magenta	runt-related transcription factor 1-like

## Sheet: Table S4
Table S4. Differentially up-regulated genes in the venom glands of the common house spider. We compared spider venom glands to silk glands, brains and ovaries. VG: venom gland; SG: silk gland.
id	moduleColor from WGCNA	logFC.VG...brain	logFC.VG...ovary	logFC.VG...SG	logCPM	F	PValue	FDR
gene-LOC107436095	cyan	1.92863	6.68917	4.53982	3.5301	16.6106	5.34649e-06	1.38241e-05
gene-LOC107436145	lightgreen	1.57519	4.32915	2.65835	3.06451	20.9472	7.63466e-07	2.55875e-06
gene-LOC107436152	cyan	2.89144	4.42361	4.26629	3.71408	16.3213	6.13111e-06	1.56067e-05
gene-LOC107436154	turquoise	3.76675	4.55234	5.23832	2.06095	12.4127	4.64481e-05	9.42706e-05
gene-LOC107436166	purple	2.53165	7.06104	5.01572	3.68625	33.5168	1.22788e-08	8.25285e-08
gene-LOC107436168	turquoise	3.63527	4.68015	4.45071	5.22143	15.4691	9.26528e-06	2.24916e-05
gene-LOC107436178	grey	4.89312	1.53335	3.25655	3.71579	15.8402	7.72697e-06	1.91428e-05
gene-LOC107436256	purple	2.43921	4.85913	3.82334	4.24369	40.8696	1.73926e-09	1.73851e-08
gene-LOC107436272	green	2.08763	4.78476	2.61326	1.36018	13.5278	2.39285e-05	5.22664e-05
gene-LOC107436282	green	1.80886	3.00256	1.77957	1.97776	11.5308	7.41733e-05	0.000144101
gene-LOC107436313	turquoise	3.76548	3.79216	3.50919	4.98798	11.9199	6.15646e-05	0.000121608
gene-LOC107436331	green	7.34131	4.68636	7.06574	3.18914	34.6031	9.08881e-09	6.48641e-08
gene-LOC107436374	grey	2.2967	3.97059	2.61181	-0.740086	3.77679	0.0239676	0.0292576
gene-LOC107436417	magenta	4.45213	4.90101	4.78032	0.601493	19.9993	1.11211e-06	3.53e-06
gene-LOC107436418	turquoise	2.62931	4.88151	1.25911	8.38175	13.6245	2.38717e-05	5.21702e-05
gene-LOC107436447	turquoise	2.08748	1.13635	1.92803	1.27882	4.81175	0.00932725	0.01209
gene-LOC107436452	green	4.76294	3.04235	2.75432	-0.0172438	7.8334	0.000837194	0.00130781
gene-LOC107436467	turquoise	1.63132	1.5545	2.18784	3.27371	5.97037	0.00352356	0.0048934
gene-LOC107436506	magenta	5.30469	5.86373	5.16613	-1.25977	22.4	4.24269e-07	1.54728e-06
gene-LOC107436521	darkred	3.99141	4.95592	4.26282	5.11271	20.048	1.17425e-06	3.70754e-06
gene-LOC107436532	green	1.42399	1.16131	4.97473	1.93222	6.23631	0.00286717	0.00404697
gene-LOC107436533	green	1.19784	4.30456	4.60086	-0.209633	5.93009	0.00363845	0.00504136
gene-LOC107436545	turquoise	3.57915	6.24647	4.60841	7.10343	20.4891	9.79762e-07	3.16977e-06
gene-LOC107436558	brown	6.49908	13.9147	7.29871	7.62741	58.9512	4.66985e-11	1.04608e-09
gene-LOC107436601	grey60	3.40471	6.97131	3.87398	-0.647652	16.9846	4.21446e-06	1.12447e-05
gene-LOC107436602	purple	3.2962	3.25315	4.05983	3.48014	25.8937	1.23102e-07	5.48971e-07
gene-LOC107436611	cyan	2.95346	4.38194	3.18118	3.41137	49.5603	2.32874e-10	3.49268e-09
gene-LOC107436622	blue	5.14385	3.45378	5.10409	3.55186	46.3623	4.81073e-10	6.13714e-09
gene-LOC107436631	grey60	1.26821	2.84627	1.40764	-1.17271	4.06235	0.0183271	0.0227036
gene-LOC107436634	turquoise	2.84684	4.16002	2.8557	4.92467	52.4299	1.34881e-10	2.31773e-09
gene-LOC107436644	turquoise	1.01314	1.68579	1.16268	2.42833	13.1226	2.98478e-05	6.35667e-05
gene-LOC107436671	purple	2.36917	2.82893	2.36869	5.66716	80.262	1.50201e-12	7.84648e-11
gene-LOC107436710	purple	5.16859	6.51214	4.96986	7.11273	17.8032	3.09004e-06	8.57108e-06
gene-LOC107436721	brown	7.1607	7.1607	5.40817	-2.06785	38.3532	1.25627e-06	3.92641e-06
gene-LOC107436739	cyan	9.25063	9.25063	9.25063	-0.356957	106.817	1.31738e-06	4.09089e-06
gene-LOC107436743	green	2.79557	4.51968	3.91664	0.595356	9.07266	0.000353858	0.000594405
gene-LOC107436747	cyan	9.14036	15.4829	16.9705	13.2189	49.5174	2.74716e-10	3.95731e-09
gene-LOC107436780	grey60	7.53619	4.475	2.30014	5.62911	75.3835	3.43619e-12	1.44434e-10
gene-LOC107436879	green	1.98013	7.36221	2.45263	4.24236	13.8219	2.14921e-05	4.7553e-05
gene-LOC107436880	brown	3.69342	7.55135	5.27226	4.97942	18.1133	2.69037e-06	7.58961e-06
gene-LOC107436928	magenta	5.4102	4.78163	3.1131	0.77097	15.1201	1.04487e-05	2.5049e-05
gene-LOC107436952	turquoise	5.27685	6.51884	4.95255	1.54937	20.4794	9.49867e-07	3.08768e-06
gene-LOC107437018	salmon	2.10075	3.18376	1.1141	3.03975	24.3557	2.0423e-07	8.40771e-07
gene-LOC107437031	lightcyan	2.51558	5.77239	3.22261	6.42899	13.9832	1.97392e-05	4.41959e-05
gene-LOC107437037	turquoise	3.8972	4.91034	4.05068	2.66316	19.8399	1.25039e-06	3.91026e-06
gene-LOC107437048	grey	2.93078	4.81733	3.77962	7.27878	18.5651	2.20514e-06	6.39577e-06
gene-LOC107437095	turquoise	3.96357	5.45052	2.70407	0.169965	15.3773	9.15857e-06	2.22655e-05
gene-LOC107437117	red	3.66058	8.37035	3.94726	3.68298	24.4472	2.1618e-07	8.79801e-07
gene-LOC107437170	green	1.75443	5.11025	1.29021	0.951487	12.2239	4.94791e-05	9.96818e-05
gene-LOC107437201	darkgrey	3.59461	5.02924	1.14828	2.32961	33.1239	1.22095e-08	8.2231e-08
gene-LOC107437202	darkgrey	6.01445	10.0022	5.19194	4.13203	47.2307	4.4094e-10	5.71387e-09
gene-LOC107437203	red	5.60799	8.03056	3.5542	5.22956	33.354	1.28538e-08	8.56903e-08
gene-LOC107437238	black	1.60496	5.78491	3.06673	5.71152	25.2853	1.60713e-07	6.89138e-07
gene-LOC107437240	brown	2.98058	7.29395	2.86985	2.18479	28.1618	5.61963e-08	2.86119e-07
gene-LOC107437244	cyan	3.27794	2.65286	1.06469	3.08312	13.2319	2.85279e-05	6.10414e-05
gene-LOC107437252	magenta	2.84985	3.68053	4.278	0.618609	20.3019	9.80602e-07	3.17061e-06
gene-LOC107437255	turquoise	4.38831	2.97527	1.99859	0.845644	11.5078	7.51909e-05	0.000145939
gene-LOC107437256	turquoise	3.22942	2.14881	1.55706	0.52495	6.88258	0.0017023	0.00250096
gene-LOC107437305	turquoise	1.76637	4.39452	4.1355	-1.20119	7.55429	0.00102677	0.00157572
gene-LOC107437370	magenta	2.9534	2.44671	4.35048	6.22497	47.545	3.72944e-10	5.02442e-09
gene-LOC107437388	magenta	4.17243	1.75859	2.38718	3.88176	8.45158	0.000554086	0.000894185
gene-LOC107437389	turquoise	2.30179	4.74858	1.32676	10.4996	12.9604	3.40289e-05	7.1371e-05
gene-LOC107437411	grey	3.14022	4.95212	3.98862	10.4798	24.6932	1.92343e-07	8.01496e-07
gene-LOC107437434	lightcyan	1.61184	2.48717	1.42599	6.29299	3.38399	0.0350539	0.0418101
gene-LOC107437443	brown	3.21205	5.12454	2.42405	6.32901	56.5479	6.50321e-11	1.33426e-09
gene-LOC107437445	brown	3.05709	5.29696	3.44314	9.9718	16.6673	5.20605e-06	1.35207e-05
gene-LOC107437461	turquoise	1.31918	3.90646	4.84012	5.76172	121.448	1.62872e-14	2.96207e-12
gene-LOC107437477	turquoise	1.0888	4.83929	2.9469	3.9189	33.2393	1.2356e-08	8.2911e-08
gene-LOC107437478	turquoise	1.20697	4.27476	2.89351	3.18557	36.5038	4.82094e-09	3.91042e-08
gene-LOC107437515	greenyellow	8.8126	7.45723	1.13458	5.3244	38.2226	3.51474e-09	3.04061e-08
gene-LOC107437523	royalblue	2.54657	4.05884	2.58801	5.77078	14.05	1.90591e-05	4.2823e-05
gene-LOC107437531	cyan	3.04377	2.66266	2.69733	3.09394	6.22632	0.00289959	0.00408851
gene-LOC107437533	turquoise	1.39017	4.97935	7.75219	7.18373	65.9373	1.42977e-11	4.25375e-10
gene-LOC107437563	royalblue	1.85054	2.18722	1.57879	6.5017	44.9537	6.22389e-10	7.48008e-09
gene-LOC107437582	green	3.72496	3.89554	6.89442	0.454476	20.328	9.70073e-07	3.13967e-06
gene-LOC107437610	lightcyan	5.70204	6.88059	5.21962	0.611924	18.0422	2.65454e-06	7.50792e-06
gene-LOC107437615	turquoise	2.95008	2.35396	1.07137	2.75213	12.4982	4.23088e-05	8.67937e-05
gene-LOC107437618	brown	2.98076	1.68196	2.20811	4.34418	8.88046	0.000412711	0.000683668
gene-LOC107437625	green	2.85128	2.66125	3.05593	1.83595	11.1305	9.43059e-05	0.000179241
gene-LOC107437626	green	2.75066	10.7345	4.29152	6.03291	58.1656	5.35946e-11	1.15299e-09
gene-LOC107437660	turquoise	2.02395	1.30933	3.55848	4.42952	15.2919	1.00194e-05	2.41257e-05
gene-LOC107437665	turquoise	2.98576	5.65144	3.59999	5.03789	14.5965	1.43612e-05	3.32003e-05
gene-LOC107437681	grey60	3.664	3.94405	3.61941	3.65468	19.3949	1.54348e-06	4.70074e-06
gene-LOC107437687	magenta	2.49465	13.3588	5.93535	7.44569	40.7249	1.90119e-09	1.86401e-08
gene-LOC107437689	brown	3.662	14.1146	8.00533	5.84585	59.5349	4.21994e-11	9.77082e-10
gene-LOC107437691	brown	3.45942	13.2359	7.29278	5.68308	39.8952	2.32256e-09	2.19699e-08
gene-LOC107437692	brown	1.79832	9.60975	1.70061	3.92456	10.6229	0.000133651	0.000245127
gene-LOC107437705	greenyellow	1.1867	3.49044	1.97102	6.56217	19.6436	1.37297e-06	4.23941e-06
gene-LOC107437757	darkgrey	8.81069	13.911	10.9917	7.31208	81.0845	1.6641e-12	8.47193e-11
gene-LOC107437758	salmon	7.09991	10.218	2.482	4.80283	68.2746	1.01953e-11	3.29649e-10
gene-LOC107437786	green	3.01732	3.78036	2.30983	1.86842	4.499	0.012447	0.0158051
gene-LOC107437797	blue	8.2137	8.2137	8.2137	-1.28254	34.7633	8.01589e-05	0.000154703
gene-LOC107437800	grey60	10.0276	10.6507	13.7128	7.39478	79.7003	1.99804e-12	9.86563e-11
gene-LOC107437802	turquoise	3.32465	2.22338	2.5801	6.82298	48.4595	2.92392e-10	4.15569e-09
gene-LOC107437816	lightgreen	1.66491	3.46794	3.11984	4.98645	43.5462	8.63584e-10	9.69639e-09
gene-LOC107437819	turquoise	2.24233	3.75288	3.28166	3.9195	38.2994	3.04476e-09	2.72004e-08
gene-LOC107437843	red	1.58375	4.13242	1.35981	4.67656	35.6773	6.12269e-09	4.71439e-08
gene-LOC107437854	brown	4.66525	7.04151	3.67085	0.660554	12.4977	4.33681e-05	8.86673e-05
gene-LOC107437877	cyan	1.85255	4.14413	2.95879	5.93739	35.9512	6.07702e-09	4.69023e-08
gene-LOC107437881	magenta	4.92202	5.39067	4.10119	4.42594	25.4597	1.51239e-07	6.56366e-07
gene-LOC107437937	turquoise	1.91235	4.20841	2.93895	-0.11971	11.3913	8.06017e-05	0.000155429
gene-LOC107437962	cyan	1.94509	3.2458	1.30705	1.84658	9.81394	0.000215283	0.000378014
gene-LOC107437964	red	4.30187	3.50826	1.59945	7.94413	130.042	7.61911e-15	1.75635e-12
gene-LOC107438014	lightcyan	4.00705	1.92875	1.6229	2.39737	8.3219	0.000597733	0.000958865
gene-LOC107438015	green	2.41092	3.65779	2.04688	2.15743	18.873	1.79808e-06	5.34595e-06
gene-LOC107438040	grey	3.11679	5.72162	2.60194	7.5394	38.3684	3.34833e-09	2.93415e-08
gene-LOC107438041	purple	4.27855	11.7685	7.44524	11.6141	55.1396	8.893e-11	1.68341e-09
gene-LOC107438081	turquoise	1.65279	6.42784	2.70237	0.152793	10.8769	0.000110083	0.000206116
gene-LOC107438082	tan	2.01404	1.41653	1.26834	10.3396	13.6023	2.29852e-05	5.05157e-05
gene-LOC107438084	greenyellow	2.34116	2.26359	2.89837	2.43776	8.64041	0.00047608	0.000779347
gene-LOC107438117	brown	2.34002	7.51775	4.24558	4.80096	13.5004	2.55126e-05	5.53369e-05
gene-LOC107438118	greenyellow	2.03264	6.55576	3.52907	8.91891	10.1269	0.000182277	0.000324402
gene-LOC107438123	brown	1.48861	2.03924	1.28371	3.8263	26.9103	8.37057e-08	3.9739e-07
gene-LOC107438124	black	2.70328	6.05659	4.78778	12.3334	18.1016	2.67777e-06	7.56318e-06
gene-LOC107438166	turquoise	2.10004	9.03028	5.25871	2.99219	41.7796	1.41673e-09	1.4727e-08
gene-LOC107438171	cyan	4.5964	4.58343	2.19575	5.35337	31.5853	2.13841e-08	1.29117e-07
gene-LOC107438242	red	1.84958	5.77269	1.69404	6.8083	59.1972	3.97783e-11	9.34221e-10
gene-LOC107438259	magenta	1.10088	2.27521	1.17082	3.45493	14.2968	1.59007e-05	3.63391e-05
gene-LOC107438265	purple	3.15096	4.03995	4.79342	6.78388	42.7054	1.17275e-09	1.25489e-08
gene-LOC107438284	lightgreen	2.67996	4.70947	3.39052	7.87092	17.4577	3.61257e-06	9.84061e-06
gene-LOC107438326	brown	6.27279	4.69039	6.06814	4.93176	33.6724	1.17553e-08	7.97949e-08
gene-LOC107438327	purple	3.2703	8.40968	8.40968	-0.976088	20.2995	4.0003e-05	8.25387e-05
gene-LOC107438328	turquoise	3.19769	6.58543	5.00608	0.760284	18.357	2.26341e-06	6.53931e-06
gene-LOC107438329	magenta	4.44565	6.49003	5.22122	2.32523	15.1192	1.10237e-05	2.62815e-05
gene-LOC107438339	green	1.20437	1.65926	1.86086	6.21809	9.91499	0.0002047	0.00036125
gene-LOC107438355	turquoise	10.7341	16.2447	17.0713	7.34633	98.4723	1.62358e-11	4.68581e-10
gene-LOC107438376	turquoise	4.67729	3.65865	3.24222	2.33756	16.5156	5.39254e-06	1.39256e-05
gene-LOC107438378	red	3.7552	5.03872	3.78215	5.56068	24.1489	2.40677e-07	9.63471e-07
gene-LOC107438382	purple	2.23688	3.65692	2.78711	5.89683	18.3622	2.41021e-06	6.89179e-06
gene-LOC107438410	brown	3.07752	6.26326	4.14876	11.9586	20.4792	9.6846e-07	3.13568e-06
gene-LOC107438411	red	1.91782	2.93934	2.87318	7.06109	75.0475	3.08266e-12	1.33688e-10
gene-LOC107438415	turquoise	6.19052	2.24705	4.01487	1.35312	10.3373	0.000157821	0.000284178
gene-LOC107438429	turquoise	7.24664	6.07514	5.29361	3.82334	37.5942	4.12264e-09	3.4638e-08
gene-LOC107438443	red	2.03089	3.00172	2.56459	4.66993	17.5672	3.39143e-06	9.30627e-06
gene-LOC107438559	purple	1.33333	2.18315	1.71993	1.29884	7.37204	0.00117534	0.00178005
gene-LOC107438595	green	1.80513	1.8772	6.56661	1.05453	14.0213	1.83778e-05	4.14105e-05
gene-LOC107438610	red	1.22242	1.22292	1.07383	5.38343	17.3453	3.56453e-06	9.73564e-06
gene-LOC107438655	purple	9.16398	15.8484	14.1018	6.12573	83.9383	1.52031e-10	2.53213e-09
gene-LOC107438656	greenyellow	10.0697	16.0376	18.0705	8.34582	88.9074	3.91019e-11	9.19651e-10
gene-LOC107438663	lightcyan	6.34658	12.1544	7.20788	2.47228	27.0967	8.8572e-07	2.90799e-06
gene-LOC107438671	purple	2.54004	3.3188	2.04811	5.52717	17.185	4.09272e-06	1.09645e-05
gene-LOC107438674	darkgrey	5.69643	6.1739	3.7263	2.67845	16.0545	6.96643e-06	1.74913e-05
gene-LOC107438675	salmon	5.68226	8.50791	4.74183	3.06805	24.7224	1.9596e-07	8.14085e-07
gene-LOC107438698	purple	6.51403	5.71176	4.63178	1.02576	18.4065	2.2599e-06	6.53147e-06
gene-LOC107438705	darkgrey	5.03622	3.50244	1.35578	2.28498	10.8716	0.000114058	0.00021269
gene-LOC107438782	darkgreen	8.13127	8.38721	8.71759	4.38455	31.0399	2.51328e-08	1.47144e-07
gene-LOC107438791	magenta	4.81245	7.32147	4.80951	0.710786	16.792	4.71406e-06	1.24161e-05
gene-LOC107438821	blue	3.50431	5.19267	5.90818	1.75663	11.48	7.96284e-05	0.000153715
gene-LOC107438836	red	1.42257	1.5912	2.49452	6.43724	11.6337	7.17814e-05	0.000139885
gene-LOC107438841	turquoise	2.06544	1.43957	1.25838	1.71797	4.48025	0.0125221	0.015893
gene-LOC107438849	black	4.06269	3.64213	1.33378	9.36261	19.4335	1.50235e-06	4.5905e-06
gene-LOC107438853	turquoise	1.23309	1.95885	1.42164	3.86428	26.1193	1.09553e-07	4.99141e-07
gene-LOC107438855	grey60	2.87748	4.23575	3.55107	6.66821	68.447	8.36084e-12	2.8554e-10
gene-LOC107438869	grey60	2.41986	3.91774	2.38053	7.06794	38.2548	3.1957e-09	2.83327e-08
gene-LOC107438873	black	3.03015	7.09352	5.00945	4.6153	32.6272	1.58023e-08	1.01072e-07
gene-LOC107438874	lightgreen	2.02043	2.86918	3.03157	8.18879	8.53374	0.000523389	0.00084916
gene-LOC107438897	brown	3.37406	3.97588	3.38231	3.70707	25.8273	1.29233e-07	5.72881e-07
gene-LOC107438912	green	3.60775	1.63141	3.83382	2.9026	7.23021	0.00133647	0.00200098
gene-LOC107438914	turquoise	3.6436	2.7864	1.35622	3.47488	13.587	2.3971e-05	5.23523e-05
gene-LOC107438918	turquoise	3.43885	4.82501	2.78503	5.6917	17.6801	3.26614e-06	8.99864e-06
gene-LOC107438942	cyan	2.83182	4.15291	1.75816	0.638743	27.3639	7.19319e-08	3.51051e-07
gene-LOC107438943	turquoise	2.37944	2.59993	1.46823	0.427401	8.54327	0.000505585	0.000823452
gene-LOC107438979	grey60	5.74688	7.06908	5.54465	4.52807	143.824	2.57741e-15	8.12529e-13
gene-LOC107438986	black	4.78909	5.81941	4.81988	7.1126	178.132	2.2245e-16	1.91927e-13
gene-LOC107439004	purple	2.22691	1.23192	2.95645	1.12782	10.7028	0.000122552	0.000226876
gene-LOC107439087	magenta	5.60229	11.3081	6.75304	5.53956	50.8525	2.10199e-10	3.22037e-09
gene-LOC107439094	blue	5.04668	3.30155	1.05459	1.82209	17.4395	3.41331e-06	9.36006e-06
gene-LOC107439096	grey	7.73472	3.67959	4.80058	4.22546	26.4223	1.08744e-07	4.95736e-07
gene-LOC107439098	darkgreen	8.39082	5.88219	7.13772	6.443	32.9351	1.4472e-08	9.43673e-08
gene-LOC107439099	cyan	8.93993	7.2126	9.42411	10.065	64.9738	1.70876e-11	4.85472e-10
gene-LOC107439123	magenta	1.64962	1.86977	1.8779	0.812038	5.9436	0.00357882	0.00496467
gene-LOC107439136	greenyellow	2.75166	7.34027	3.52565	-1.04979	12.3669	4.55902e-05	9.27016e-05
gene-LOC107439143	green	1.5839	7.12202	2.8608	2.59723	15.0309	1.15227e-05	2.73321e-05
gene-LOC107439162	black	2.34169	5.78489	4.03434	7.65171	15.1551	1.08279e-05	2.58749e-05
gene-LOC107439177	darkgrey	1.80912	1.89486	3.35569	5.78778	50.5888	1.88995e-10	2.96228e-09
gene-LOC107439261	green	2.18027	1.062	2.22061	0.873318	6.23335	0.00283203	0.00400116
gene-LOC107439271	green	2.1585	5.17178	3.82989	2.9567	8.42217	0.000565541	0.000910878
gene-LOC107439274	green	5.32849	4.81415	5.45671	1.71003	23.3432	3.04497e-07	1.17533e-06
gene-LOC107439279	lightgreen	3.32767	2.41959	1.20665	5.58279	14.9605	1.19381e-05	2.81545e-05
gene-LOC107439301	brown	2.41888	8.17647	2.28361	3.50725	34.6895	8.72136e-09	6.26783e-08
gene-LOC107439303	brown	3.42593	3.78915	1.1081	3.93144	48.7163	2.77161e-10	3.97855e-09
gene-LOC107439331	lightgreen	2.60016	9.71262	5.54093	4.73022	42.6356	1.2142e-09	1.29249e-08
gene-LOC107439332	cyan	2.53742	9.86541	5.15647	4.39088	42.3448	1.29851e-09	1.3654e-08
gene-LOC107439349	salmon	5.42569	8.60927	7.89746	4.88497	44.1196	8.66998e-10	9.72141e-09
gene-LOC107439535	magenta	4.13639	6.48719	4.38633	2.13326	14.4587	1.54137e-05	3.53642e-05
gene-LOC107439557	red	1.59415	4.83805	2.87236	5.17904	70.5879	5.91415e-12	2.19345e-10
gene-LOC107439587	magenta	1.91766	2.86842	1.92339	1.95205	5.62658	0.00466874	0.00635037
gene-LOC107439593	black	3.93559	3.85273	2.03519	7.6818	50.8539	1.83374e-10	2.8988e-09
gene-LOC107439637	greenyellow	3.78971	2.74677	3.94382	-1.42772	5.56325	0.00489875	0.00663625
gene-LOC107439656	salmon	2.04547	2.46163	2.14735	-0.281063	3.32998	0.0366934	0.0436703
gene-LOC107439665	blue	2.94509	3.62419	4.23054	0.294962	7.59659	0.000998708	0.00153712
gene-LOC107439667	salmon	2.54728	4.75842	2.91736	8.8302	11.8203	6.52263e-05	0.000128124
gene-LOC107439670	turquoise	3.36142	1.85485	1.78101	5.09644	13.7113	2.27918e-05	5.0131e-05
gene-LOC107439695	lightgreen	8.17549	10.1884	10.0222	7.02977	167.32	5.86964e-16	3.31797e-13
gene-LOC107439697	turquoise	2.50254	1.71364	1.381	4.992	33.9257	9.729e-09	6.85084e-08
gene-LOC107439712	lightcyan	1.73579	3.9108	1.30625	2.85728	13.0221	3.19974e-05	6.76032e-05
gene-LOC107439719	lightcyan	4.10305	8.82744	5.92088	1.34196	31.3052	2.10814e-08	1.27523e-07
gene-LOC107439741	brown	1.20721	2.21551	2.43115	0.0445688	5.15615	0.00691586	0.00914952
gene-LOC107439777	cyan	5.33006	2.85791	2.44708	4.13767	21.8971	5.5957e-07	1.96152e-06
gene-LOC107439813	turquoise	4.74538	1.54172	1.31431	2.2633	21.0375	7.26088e-07	2.45115e-06
gene-LOC107439821	blue	1.33717	2.46683	3.81012	0.351372	10.7305	0.000120469	0.000223526
gene-LOC107439859	darkred	2.21299	2.57336	1.57914	3.71461	41.4454	1.39558e-09	1.45347e-08
gene-LOC107439901	black	1.40717	1.25642	1.21704	5.0654	11.4896	7.6013e-05	0.000147361
gene-LOC107439920	purple	1.34649	1.11407	1.06276	6.97544	11.7826	6.39252e-05	0.000125801
gene-LOC107439948	grey60	6.62959	7.18637	5.52155	0.779854	26.8032	8.73115e-08	4.11781e-07
gene-LOC107439957	brown	2.52853	4.46686	3.49298	1.62409	38.9879	2.54366e-09	2.35717e-08
gene-LOC107439970	brown	2.77796	8.62214	4.45124	6.73378	16.5256	5.56518e-06	1.43106e-05
gene-LOC107440015	darkgrey	2.18864	1.82426	2.21623	4.78224	6.67341	0.00204127	0.00295972
gene-LOC107440017	magenta	1.2479	1.40447	1.40279	4.41375	14.8213	1.21262e-05	2.85159e-05
gene-LOC107440018	turquoise	2.59902	9.82037	4.48775	4.94987	39.8529	2.34663e-09	2.21209e-08
gene-LOC107440031	darkred	4.21093	4.42289	5.44943	-0.911186	16.9874	4.20886e-06	1.12334e-05
gene-LOC107440043	grey60	10.3916	17.1943	18.9465	9.22143	75.4104	1.59088e-10	2.60532e-09
gene-LOC107440044	turquoise	11.7655	16.3899	18.4227	8.69706	78.6464	1.11384e-10	1.99992e-09
gene-LOC107440045	grey60	10.4772	17.1715	16.8167	8.79565	88.1845	6.79594e-13	4.50152e-11
gene-LOC107440046	red	10.5145	13.9659	16.8162	7.09157	73.9283	1.8819e-10	2.95734e-09
gene-LOC107440048	grey60	3.40556	3.73472	7.54165	-0.0833261	13.87	1.99145e-05	4.4519e-05
gene-LOC107440049	grey60	12.9714	15.1251	15.1251	5.40102	316.236	5.00131e-12	1.92456e-10
gene-LOC107440050	grey60	9.99934	16.7581	16.7581	7.0338	57.8966	1.48363e-07	6.45787e-07
gene-LOC107440051	grey60	8.90926	14.1346	14.1346	4.41509	87.2787	1.35588e-08	8.96249e-08
gene-LOC107440056	brown	4.68554	9.58234	6.08639	0.0199537	19.9228	6.77398e-06	1.70577e-05
gene-LOC107440057	brown	2.45229	9.87015	6.93463	5.02054	31.3216	2.31152e-08	1.37292e-07
gene-LOC107440058	brown	4.31587	10.3504	7.0033	4.06884	32.7878	1.50924e-08	9.7444e-08
gene-LOC107440059	lightgreen	2.75909	5.64235	3.87107	6.85825	22.4302	4.5573e-07	1.64301e-06
gene-LOC107440076	green	1.19044	1.73	1.1409	3.74622	5.04356	0.00765364	0.010055
gene-LOC107440082	turquoise	3.18603	4.80382	4.25275	7.11235	149.331	1.6234e-15	5.66221e-13
gene-LOC107440106	turquoise	1.52392	3.79607	5.14158	-1.92012	4.80968	0.00934423	0.012111
gene-LOC107440131	grey60	5.50845	2.695	3.23859	3.37233	45.5894	5.40745e-10	6.72744e-09
gene-LOC107440133	turquoise	3.6453	7.12118	8.02313	1.86057	15.7597	8.03525e-06	1.98148e-05
gene-LOC107440163	brown	2.79548	4.64847	7.34573	2.01301	12.9042	3.52979e-05	7.37964e-05
gene-LOC107440181	royalblue	3.25605	1.17958	2.53084	6.15284	108.581	5.61242e-14	7.79699e-12
gene-LOC107440276	darkgrey	7.99526	8.33003	7.62793	1.16205	34.6633	8.21335e-09	5.9761e-08
gene-LOC107440314	black	1.17992	2.0089	1.21999	3.09162	24.8672	1.699e-07	7.22293e-07
gene-LOC107440328	grey60	1.84048	10.721	7.03691	5.64731	154.942	1.27279e-15	5.08898e-13
gene-LOC107440341	brown	3.7917	3.81249	4.51348	4.48967	14.5618	1.4619e-05	3.37012e-05
gene-LOC107440350	black	9.22547	8.62134	9.11314	8.40675	48.6383	3.28781e-10	4.53929e-09
gene-LOC107440367	green	3.6773	5.58618	4.30389	0.357337	17.2235	3.77102e-06	1.02128e-05
gene-LOC107440400	purple	2.24761	3.63213	4.43466	3.20868	30.3642	2.79395e-08	1.61159e-07
gene-LOC107440408	grey	2.4086	4.56663	3.22928	6.36082	13.1306	3.11702e-05	6.60599e-05
gene-LOC107440424	darkred	1.84933	2.67248	1.72857	6.0799	35.4618	6.371e-09	4.87581e-08
gene-LOC107440440	black	2.68785	6.14775	4.04653	7.10546	15.3457	9.84826e-06	2.3766e-05
gene-LOC107440447	turquoise	1.6709	2.31996	1.61911	-0.419607	5.59528	0.00476949	0.00647613
gene-LOC107440448	turquoise	4.68514	5.89012	3.66647	4.77923	78.2601	2.1555e-12	1.04233e-10
gene-LOC107440500	black	5.52463	7.72633	6.00459	2.86019	44.7904	7.12905e-10	8.34761e-09
gene-LOC107440513	turquoise	2.28794	4.87817	1.23202	10.6657	14.1576	1.78726e-05	4.03783e-05
gene-LOC107440514	turquoise	2.19651	4.91718	1.33778	9.3987	13.8751	2.08966e-05	4.63919e-05
gene-LOC107440576	lightcyan	5.73262	5.79972	3.19077	1.05566	15.8123	7.53456e-06	1.87228e-05
gene-LOC107440582	lightgreen	4.73474	2.46013	2.99059	4.31925	8.12706	0.000695817	0.00110304
gene-LOC107440585	magenta	3.94247	7.228	5.00813	3.51019	60.3332	3.30164e-11	8.16346e-10
gene-LOC107440605	lightcyan	3.63982	4.82014	3.86093	3.93051	9.63284	0.00025034	0.00043367
gene-LOC107440630	black	8.74012	13.8706	16.1748	10.4816	77.5125	2.68361e-12	1.20463e-10
gene-LOC107440636	grey60	2.15804	4.01303	5.00465	0.429005	15.8156	7.37411e-06	1.83854e-05
gene-LOC107440641	brown	2.00945	5.57519	2.60034	2.78525	20.5961	8.93532e-07	2.92544e-06
gene-LOC107440646	cyan	1.69274	4.19587	3.90631	3.21882	48.6846	2.78997e-10	4.00139e-09
gene-LOC107440649	brown	1.79493	5.5456	3.00291	4.79203	10.8904	0.000113428	0.00021166
gene-LOC107440682	blue	3.22927	5.21491	1.91656	3.05567	6.45671	0.00241683	0.00345595
gene-LOC107440698	magenta	4.00915	7.72832	6.46968	2.37535	30.181	3.15292e-08	1.7835e-07
gene-LOC107440702	purple	3.26139	4.93625	3.36164	3.20373	24.3739	2.14723e-07	8.75265e-07
gene-LOC107440716	black	1.23911	2.7724	1.20123	2.29861	16.0622	6.5387e-06	1.65287e-05
gene-LOC107440763	turquoise	1.84979	1.7538	2.26909	3.04152	6.49129	0.002323	0.00333137
gene-LOC107440918	purple	2.64695	2.83365	1.87633	6.08883	8.90852	0.000404936	0.000672078
gene-LOC107440927	turquoise	2.29549	3.76208	5.83594	-0.34088	24.9816	1.63109e-07	6.98132e-07
gene-LOC107440929	black	3.15142	9.32563	7.1908	0.651269	41.2695	1.45538e-09	1.5024e-08
gene-LOC107440930	brown	4.6346	7.8887	5.78791	1.99743	26.8039	9.27221e-08	4.33293e-07
gene-LOC107440935	grey	4.56045	2.21101	3.09186	5.77731	11.3855	8.42156e-05	0.000161808
gene-LOC107440941	turquoise	1.6443	2.2736	1.284	7.04439	37.3056	3.90716e-09	3.31522e-08
gene-LOC107440949	red	2.55832	7.77132	4.88177	5.07341	23.4018	3.1631e-07	1.21293e-06
gene-LOC107440992	lightgreen	2.43169	3.04237	3.84598	-0.888951	8.51641	0.000515134	0.000837757
gene-LOC107441001	brown	2.80923	7.2344	4.32167	10.1028	24.887	1.84857e-07	7.75228e-07
gene-LOC107441017	darkgrey	5.00767	2.85602	3.166	-0.458745	5.89965	0.00372013	0.00514503
gene-LOC107441022	green	3.77917	3.41591	2.94896	-0.263607	6.43356	0.00241523	0.00345398
gene-LOC107441028	turquoise	2.37258	3.69804	1.65263	4.64827	39.3896	2.30107e-09	2.18169e-08
gene-LOC107441054	turquoise	1.71696	3.19915	2.41496	1.42028	10.5102	0.000138165	0.000252364
gene-LOC107441084	turquoise	4.02414	3.06477	1.2084	7.31112	51.339	1.6267e-10	2.64812e-09
gene-LOC107441090	grey60	2.40732	4.48632	1.74696	4.58695	27.2844	7.94938e-08	3.80257e-07
gene-LOC107441146	turquoise	1.29084	3.39916	1.52168	5.34882	49.0047	2.61079e-10	3.80095e-09
gene-LOC107441179	green	3.54994	1.88014	3.12856	3.30584	18.2654	2.39926e-06	6.86765e-06
gene-LOC107441194	brown	1.76617	5.50302	4.34338	7.48308	19.3971	1.54205e-06	4.6978e-06
gene-LOC107441213	brown	2.45691	2.31152	1.80446	5.66055	7.36919	0.0012051	0.00181975
gene-LOC107441235	blue	4.05896	2.17246	1.95411	2.62437	19.7299	1.24537e-06	3.89756e-06
gene-LOC107441256	turquoise	4.08868	3.63689	4.25121	5.98951	169.767	3.83142e-16	2.66582e-13
gene-LOC107441258	turquoise	6.22582	3.34027	4.78968	0.444374	20.0317	1.09715e-06	3.48897e-06
gene-LOC107441276	brown	4.86128	2.76284	4.04434	9.05748	31.5216	2.10249e-08	1.27275e-07
gene-LOC107441287	turquoise	3.57982	5.66978	4.09309	2.10804	32.018	1.68239e-08	1.06443e-07
gene-LOC107441308	grey60	8.08282	2.9066	4.15251	-1.13717	4.99252	0.0104974	0.0134935
gene-LOC107441319	magenta	1.25518	6.26118	5.8472	5.65596	163.478	5.86583e-16	3.31797e-13
gene-LOC107441334	lightgreen	4.81983	6.07424	4.02112	6.02506	27.5688	7.42822e-08	3.60213e-07
gene-LOC107441339	red	2.3936	6.33492	3.57216	5.31913	33.6994	1.1667e-08	7.93272e-08
gene-LOC107441369	magenta	2.18645	3.67059	1.1345	4.48243	22.809	3.79737e-07	1.40997e-06
gene-LOC107441380	turquoise	5.42653	4.38708	2.13281	4.18714	36.4545	5.44023e-09	4.30829e-08
gene-LOC107441384	darkgrey	5.87898	4.60155	5.60313	2.04116	17.3247	3.80588e-06	1.02936e-05
gene-LOC107441425	green	1.31578	6.38437	4.00662	-1.61387	8.51953	0.000514015	0.00083602
gene-LOC107441452	black	9.57705	14.4113	17.1504	11.756	69.501	8.46313e-12	2.88086e-10
gene-LOC107441460	brown	1.27	2.30203	1.05078	6.60375	29.9616	3.12792e-08	1.77119e-07
gene-LOC107441473	brown	1.7199	9.4865	8.58544	4.49158	15.383	9.66787e-06	2.33685e-05
gene-LOC107441514	brown	3.93413	3.76919	2.18342	2.34256	16.2422	6.06315e-06	1.54673e-05
gene-LOC107441529	lightgreen	4.02923	4.28862	4.35464	0.365767	16.2861	5.86872e-06	1.50369e-05
gene-LOC107441562	grey60	2.47411	3.2395	1.78402	3.7647	26.4901	9.64944e-08	4.48238e-07
gene-LOC107441585	brown	2.76707	2.79939	3.36314	4.00521	11.4636	8.04024e-05	0.000155081
gene-LOC107441598	magenta	4.87533	2.76829	3.71807	-1.42083	7.82143	0.000844497	0.00131821
gene-LOC107441601	grey60	7.47824	2.5559	3.77132	-0.596661	25.6334	1.2964e-07	5.74222e-07
gene-LOC107441672	purple	4.86684	6.20297	1.26364	-0.383058	6.05882	0.00329748	0.00460439
gene-LOC107441680	purple	1.47237	3.75906	1.2357	4.57227	48.8979	2.66913e-10	3.86871e-09
gene-LOC107441700	black	2.26895	3.66765	3.46008	3.71395	17.9455	2.87094e-06	8.02991e-06
gene-LOC107441713	cyan	2.60621	6.05323	1.62908	1.467	24.283	2.09686e-07	8.59133e-07
gene-LOC107441765	purple	2.25617	2.31438	4.99639	0.549739	7.26768	0.00127374	0.00191476
gene-LOC107441767	greenyellow	1.63851	1.97543	1.36103	2.11236	5.42035	0.00552325	0.00742639
gene-LOC107441782	blue	2.50809	5.02202	3.33844	1.54133	14.3473	1.55916e-05	3.57124e-05
gene-LOC107441784	magenta	1.37218	5.70545	6.63462	-0.0974095	23.1806	3.15179e-07	1.20944e-06
gene-LOC107441794	turquoise	3.59193	4.78178	2.06184	0.980589	19.9638	1.12874e-06	3.57531e-06
gene-LOC107441821	lightgreen	1.69388	1.82985	1.80125	5.93592	57.4884	5.0851e-11	1.11593e-09
gene-LOC107441848	greenyellow	2.51258	5.79997	3.9007	4.26696	15.0259	1.15519e-05	2.73855e-05
gene-LOC107441852	turquoise	3.13244	5.51194	3.57647	11.2665	10.069	0.000189105	0.000335679
gene-LOC107441853	cyan	2.43798	5.77758	4.89212	7.91684	16.6304	5.29695e-06	1.37285e-05
gene-LOC107441863	brown	3.1148	3.54682	1.8964	8.43609	25.1964	1.57513e-07	6.78254e-07
gene-LOC107441877	purple	3.41599	4.67863	1.81123	0.84288	6.07816	0.0032465	0.0045394
gene-LOC107441886	lightcyan	3.20597	9.06385	4.86349	4.43171	27.2189	8.33356e-08	3.95862e-07
gene-LOC107441903	purple	3.51238	1.50981	2.1068	3.30434	22.0442	4.87046e-07	1.73871e-06
gene-LOC107441917	brown	2.90985	4.10701	4.98424	7.67269	10.7031	0.000127204	0.000234561
gene-LOC107441921	green	3.31575	1.82818	6.50644	-0.741983	8.85319	0.000408256	0.000676971
gene-LOC107441951	darkgrey	2.06545	2.63431	3.12138	2.66129	5.25253	0.00645717	0.00858425
gene-LOC107442024	green	3.45869	3.00865	4.0638	2.77574	16.35	5.85632e-06	1.50098e-05
gene-LOC107442045	purple	3.77871	4.92622	2.6097	4.45723	6.32946	0.00267168	0.0037939
gene-LOC107442069	red	2.32098	3.81731	2.79314	4.35486	9.17375	0.000338792	0.00057144
gene-LOC107442070	lightgreen	1.41519	2.14934	1.24266	7.08951	42.5551	1.07453e-09	1.16116e-08
gene-LOC107442081	lightcyan	3.78164	1.81511	1.99951	-0.349844	3.90505	0.0212125	0.0260633
gene-LOC107442083	black	2.37291	3.83484	1.99538	6.084	5.01216	0.00793203	0.0104057
gene-LOC107442105	green	3.96048	4.08607	5.006	-0.326903	14.3709	1.52972e-05	3.51213e-05
gene-LOC107442156	lightcyan	3.8459	2.10834	5.00312	2.44134	22.7016	3.79474e-07	1.40932e-06
gene-LOC107442160	purple	4.18829	9.19821	5.10794	0.469586	38.7582	2.69473e-09	2.46477e-08
gene-LOC107442175	turquoise	3.36623	7.80371	4.53082	2.63865	11.5048	7.8472e-05	0.000151697
gene-LOC107442177	grey60	2.01863	1.91442	2.28449	3.60916	27.3855	7.14177e-08	3.49061e-07
gene-LOC107442179	blue	2.81098	1.32475	2.57599	2.63128	37.1493	4.06933e-09	3.42798e-08
gene-LOC107442211	brown	2.77545	1.03133	3.44878	3.08936	13.1571	2.97552e-05	6.34135e-05
gene-LOC107442244	grey60	4.28945	7.19173	2.49031	1.39726	16.6797	4.98386e-06	1.302e-05
gene-LOC107442268	purple	2.78399	2.90769	5.59966	0.366435	6.24288	0.00283628	0.00400648
gene-LOC107442286	brown	3.55051	3.7355	2.35182	6.09116	24.7041	1.97241e-07	8.18658e-07
gene-LOC107442289	brown	2.68129	2.44949	1.48427	6.87771	12.0547	5.69588e-05	0.00011333
gene-LOC107442308	brown	1.74048	6.40454	4.96747	2.3675	9.93843	0.000205525	0.000362511
gene-LOC107442309	green	4.82848	1.42473	5.38899	-0.622305	13.5539	2.35927e-05	5.1657e-05
gene-LOC107442320	grey60	12.9562	12.9562	12.9562	3.23887	250.098	5.32555e-08	2.73931e-07
gene-LOC107442323	salmon	2.88762	4.0387	2.37459	7.41815	9.1875	0.000335698	0.00056692
gene-LOC107442324	purple	1.61087	5.55087	3.65621	6.69556	12.5714	4.24792e-05	8.70996e-05
gene-LOC107442332	brown	11.2517	10.4266	7.93582	1.56008	89.5967	2.84446e-11	7.25182e-10
gene-LOC107442334	black	9.43542	16.0604	19.182	9.45786	67.4949	4.05246e-10	5.35692e-09
gene-LOC107442336	purple	10.3024	11.3832	11.3832	1.68072	119.607	1.49047e-09	1.53187e-08
gene-LOC107442337	purple	9.03955	13.7217	8.76403	11.3092	56.6053	7.08047e-11	1.42243e-09
gene-LOC107442338	cyan	9.23937	15.0599	10.6517	13.1552	62.5784	2.44055e-11	6.43213e-10
gene-LOC107442339	darkgrey	9.61223	14.4172	12.4766	9.48874	54.3539	1.07105e-10	1.94437e-09
gene-LOC107442342	black	8.07247	12.7858	17.9377	8.21719	46.1871	9.22117e-09	6.56677e-08
gene-LOC107442345	magenta	7.70503	15.0632	15.8775	10.2897	54.5812	1.02653e-10	1.88295e-09
gene-LOC107442346	black	9.26283	12.7637	11.2795	5.70763	114.701	3.95394e-14	5.94651e-12
gene-LOC107442347	magenta	6.30835	8.85482	3.45734	-0.591958	18.4343	1.11536e-05	2.65603e-05
gene-LOC107442349	black	9.00383	15.0794	17.5689	14.4749	47.7529	3.91957e-10	5.21539e-09
gene-LOC107442352	black	2.03803	3.3767	5.48074	2.6924	49.8875	2.17821e-10	3.31238e-09
gene-LOC107442364	grey60	5.0487	2.5963	4.58413	-0.375309	10.0891	0.00018032	0.000321233
gene-LOC107442374	brown	5.86413	4.03694	4.19932	4.96667	27.2133	8.34898e-08	3.9648e-07
gene-LOC107442379	brown	3.03124	1.68031	2.49563	3.69189	25.2949	1.45983e-07	6.36461e-07
gene-LOC107442388	greenyellow	1.74027	3.3464	1.02697	6.20591	19.5395	1.41862e-06	4.36313e-06
gene-LOC107442393	darkgrey	3.24799	6.05266	1.83185	7.42962	50.0197	2.3605e-10	3.51779e-09
gene-LOC107442409	turquoise	1.4558	2.32964	3.01687	6.74167	58.2017	4.47519e-11	1.01609e-09
gene-LOC107442449	turquoise	3.51978	3.9178	1.36053	2.59298	28.2796	5.3274e-08	2.7394e-07
gene-LOC107442477	brown	2.36472	7.30047	7.55465	-0.0133582	34.195	9.023e-09	6.44787e-08
gene-LOC107442500	lightgreen	4.08198	1.88894	1.91158	5.71726	9.66549	0.00024508	0.000425208
gene-LOC107442501	green	1.61232	5.05387	2.81394	0.979741	9.62884	0.000244091	0.000423785
gene-LOC107442511	darkgrey	3.05875	2.27577	3.28639	0.413769	8.77421	0.000430964	0.000711543
gene-LOC107442529	red	3.883	4.94728	7.78026	4.01175	40.5683	1.97389e-09	1.92607e-08
gene-LOC107442561	brown	4.54084	6.30916	1.52049	4.93377	35.2003	7.72824e-09	5.70503e-08
gene-LOC107442579	magenta	3.61329	6.99266	1.11997	3.67901	30.9218	2.60354e-08	1.51454e-07
gene-LOC107442591	green	3.81789	3.98125	2.0241	0.292784	6.45959	0.00237797	0.00340366
gene-LOC107442621	green	1.32669	5.82853	3.13891	1.06546	9.04378	0.000364528	0.000610762
gene-LOC107442626	brown	4.54618	8.13305	4.55788	6.08548	21.1539	7.49567e-07	2.51903e-06
gene-LOC107442678	purple	5.82162	3.60181	5.66336	6.83347	20.0266	1.18471e-06	3.73622e-06
gene-LOC107442683	magenta	4.37329	11.9003	5.54358	3.10457	60.2006	3.54989e-11	8.57045e-10
gene-LOC107442689	brown	2.79301	4.93794	5.36214	2.39422	29.7605	3.36882e-08	1.88096e-07
gene-LOC107442704	grey	4.27229	5.87728	5.87418	6.68501	40.3669	2.07188e-09	2.00498e-08
gene-LOC107442728	brown	3.1907	7.96723	3.84591	0.559046	23.122	3.22204e-07	1.23092e-06
gene-LOC107442741	blue	1.96979	2.92029	5.25826	2.32542	4.1014	0.0178431	0.0221408
gene-LOC107442750	grey60	1.66387	4.60097	7.63078	-1.3654	12.5128	0.000101853	0.000192116
gene-LOC107442798	brown	10.4041	16.9659	16.0893	8.0702	100.593	1.64711e-13	1.69819e-11
gene-LOC107442803	turquoise	2.66106	3.2874	1.94955	2.0487	6.16816	0.00302015	0.00424499
gene-LOC107442813	lightgreen	1.34505	3.61919	5.01495	-0.377746	11.8481	6.15206e-05	0.000121536
gene-LOC107442844	turquoise	5.402	6.88261	10.0842	0.470637	28.4924	3.51672e-07	1.32284e-06
gene-LOC107442886	green	3.36841	3.71133	2.40054	3.26031	4.15765	0.0169466	0.0211131
gene-LOC107442888	red	5.30669	7.33034	3.39533	3.83278	30.0777	3.36056e-08	1.87763e-07
gene-LOC107442898	grey60	7.02065	4.28857	5.61685	1.96332	17.0889	4.27256e-06	1.13775e-05
gene-LOC107442899	brown	6.03311	4.34373	4.92715	4.63253	36.241	5.8564e-09	4.56944e-08
gene-LOC107442952	black	8.54535	10.4144	14.1313	9.88773	83.8557	1.16364e-12	6.5104e-11
gene-LOC107443005	turquoise	2.99467	2.24128	2.96598	5.92498	21.5867	6.24752e-07	2.15884e-06
gene-LOC107443009	green	1.62845	1.24241	2.77574	0.47544	4.29133	0.0148551	0.0186533
gene-LOC107443012	lightcyan	1.35434	1.89803	2.3921	-1.24341	3.18671	0.0422015	0.0497991
gene-LOC107443027	black	4.99897	4.30637	2.70507	2.70733	13.9675	1.99027e-05	4.44987e-05
gene-LOC107443051	darkgrey	2.52777	5.14788	2.43054	1.3889	8.56681	0.000505551	0.000823452
gene-LOC107443070	purple	3.37542	7.10868	2.4854	4.61079	33.5416	1.21937e-08	8.21583e-08
gene-LOC107443077	brown	2.0772	1.81406	2.78681	5.72953	31.6604	1.86968e-08	1.16229e-07
gene-LOC107443082	grey	6.73765	4.61011	1.68073	6.98248	92.9436	3.30091e-13	2.74053e-11
gene-LOC107443084	grey60	1.10423	3.54855	4.19626	1.617	27.3508	7.22443e-08	3.52261e-07
gene-LOC107443098	grey60	9.8845	9.9085	11.1624	8.63244	170.208	4.57981e-16	2.85541e-13
gene-LOC107443099	cyan	1.80169	1.78241	3.07902	3.04628	45.5279	5.48109e-10	6.77613e-09
gene-LOC107443157	turquoise	2.19911	2.42878	1.51498	4.15438	12.658	3.94462e-05	8.15335e-05
gene-LOC107443189	salmon	1.45406	5.15381	1.58851	0.260276	19.9916	1.11571e-06	3.53769e-06
gene-LOC107443194	green	2.8092	6.17304	3.22855	3.39053	14.9184	1.21943e-05	2.86596e-05
gene-LOC107443232	green	1.60136	6.51299	5.34219	1.48448	14.5543	1.44167e-05	3.33004e-05
gene-LOC107443237	salmon	2.34219	2.13935	1.84144	2.96007	8.21202	0.000641928	0.00102455
gene-LOC107443243	darkred	5.95201	5.94257	3.9481	0.845233	16.2771	6.01325e-06	1.53544e-05
gene-LOC107443251	turquoise	5.48141	6.47527	3.29679	5.09706	8.29659	0.000617429	0.000987946
gene-LOC107443284	greenyellow	3.9024	6.17909	1.22338	0.997602	22.7544	3.70362e-07	1.38079e-06
gene-LOC107443287	turquoise	1.45313	3.30657	1.92824	-1.05405	4.23105	0.0156947	0.0196309
gene-LOC107443294	grey60	6.23164	6.32687	2.63622	3.71219	33.2982	1.30577e-08	8.67699e-08
gene-LOC107443322	cyan	3.01893	5.18736	4.42447	1.94176	12.2679	5.00969e-05	0.000100827
gene-LOC107443332	brown	3.45201	6.06648	3.56953	3.55053	23.0859	3.55742e-07	1.33662e-06
gene-LOC107443337	green	4.03764	2.74394	4.10356	0.510526	8.11915	0.000684328	0.00108672
gene-LOC107443408	magenta	4.67114	2.72936	1.19929	6.27587	35.959	6.06439e-09	4.69023e-08
gene-LOC107443413	brown	3.82235	6.81527	4.46229	3.53502	20.6383	9.22105e-07	3.00877e-06
gene-LOC107443422	brown	3.35834	1.95494	1.61181	-0.426883	3.58091	0.0288138	0.0348208
gene-LOC107443428	cyan	4.4372	2.90034	2.55321	3.9833	38.5651	2.89533e-09	2.60787e-08
gene-LOC107443431	brown	3.54054	8.16363	5.79553	-1.19824	11.8647	0.000171682	0.000307013
gene-LOC107443433	brown	7.50671	3.6621	7.50671	-1.72753	9.14553	0.00142443	0.00212182
gene-LOC107443440	turquoise	2.83742	4.93741	6.51162	0.126172	14.4705	1.45256e-05	3.35271e-05
gene-LOC107443450	black	5.64605	6.90457	7.85131	11.2786	77.6065	2.21248e-12	1.06154e-10
gene-LOC107443458	turquoise	1.16921	3.59898	2.57671	5.74579	45.211	5.92105e-10	7.21664e-09
gene-LOC107443460	grey60	1.63025	1.90447	1.07924	1.15642	10.9129	0.000107678	0.000202057
gene-LOC107443486	brown	2.13071	1.33201	1.68091	2.30233	12.3251	4.66923e-05	9.47507e-05
gene-LOC107443488	grey	3.0062	8.01245	4.22772	12.192	18.6728	2.10404e-06	6.14933e-06
gene-LOC107443542	cyan	1.187	2.57211	2.30261	4.779	13.9267	2.00057e-05	4.46926e-05
gene-LOC107443603	grey	4.40108	5.65716	7.94776	-1.40566	19.7924	5.0295e-06	1.31225e-05
gene-LOC107443634	turquoise	3.0553	10.5995	10.9725	7.05727	60.5959	3.51798e-11	8.5311e-10
gene-LOC107443641	magenta	3.97411	1.97058	2.97985	1.00503	8.73034	0.000444168	0.000731784
gene-LOC107443645	purple	3.92056	7.47745	5.60075	1.86135	41.3009	1.44452e-09	1.49476e-08
gene-LOC107443650	darkred	3.49352	2.85678	3.45623	3.08207	8.31097	0.000611233	0.00097851
gene-LOC107443664	lightgreen	3.7143	5.93128	2.52108	3.91509	26.5635	1.03689e-07	4.77195e-07
gene-LOC107443723	turquoise	2.27421	3.19021	2.78523	2.63866	18.1802	2.44055e-06	6.96759e-06
gene-LOC107443759	magenta	4.31514	2.79931	3.8615	-1.29505	5.34676	0.00587793	0.00787358
gene-LOC107443829	turquoise	4.46946	4.85223	3.43821	4.22046	30.5156	2.94178e-08	1.68089e-07
gene-LOC107443855	lightcyan	2.20389	3.34352	1.76827	7.69698	32.86	1.32033e-08	8.75926e-08
gene-LOC107443912	green	2.36684	4.28584	3.71694	-0.256299	12.7438	3.68388e-05	7.66368e-05
gene-LOC107443945	turquoise	1.33211	2.9181	1.42998	4.23413	15.4427	9.03448e-06	2.19867e-05
gene-LOC107443971	turquoise	3.7451	2.27892	2.6938	2.36369	25.6991	1.26705e-07	5.63503e-07
gene-LOC107443974	red	5.74045	6.60615	4.61626	3.39205	27.9656	6.52887e-08	3.24819e-07
gene-LOC107443976	brown	2.77695	6.28106	4.84594	2.24945	30.3492	2.82099e-08	1.62432e-07
gene-LOC107444035	cyan	9.29035	16.0839	14.5475	11.6482	70.2002	7.62066e-12	2.68081e-10
gene-LOC107444037	darkgrey	9.52634	11.974	8.02321	5.0893	96.5787	2.55751e-13	2.35535e-11
gene-LOC107444040	cyan	8.06005	11.9716	10.4188	6.13099	70.0634	7.77802e-12	2.71866e-10
gene-LOC107444073	royalblue	3.6951	4.39945	5.99577	2.58321	20.4874	9.65236e-07	3.1271e-06
gene-LOC107444143	green	3.38601	5.92726	3.09337	0.499136	12.1716	5.12232e-05	0.000102817
gene-LOC107444165	green	5.50663	3.40517	3.99931	1.43317	15.5217	8.64888e-06	2.11645e-05
gene-LOC107444205	purple	2.91621	4.17538	3.4569	2.10462	11.3063	8.69476e-05	0.000166472
gene-LOC107444230	cyan	3.37132	3.20105	2.6712	-0.939998	7.39593	0.00115461	0.00175271
gene-LOC107444245	grey60	1.31574	3.97517	1.34984	4.5091	29.3378	3.91613e-08	2.12082e-07
gene-LOC107444247	blue	1.14864	3.27424	1.6546	2.07357	6.14557	0.00305644	0.00429181
gene-LOC107444267	brown	5.65887	9.10951	4.48059	-0.407879	19.0789	8.88348e-06	2.16546e-05
gene-LOC107444269	darkgrey	3.07226	8.30863	1.16228	3.75463	13.3502	2.76639e-05	5.94591e-05
gene-LOC107444276	darkgreen	6.98786	11.4952	10.6195	2.61674	54.5825	1.00017e-10	1.84845e-09
gene-LOC107444298	darkgrey	5.96582	11.4219	4.9765	3.1272	31.5509	2.16019e-08	1.30096e-07
gene-LOC107444299	darkgrey	4.59539	7.63031	2.63588	3.3216	20.3544	1.03515e-06	3.31688e-06
gene-LOC107444301	brown	3.11774	1.28391	1.7429	2.76418	5.70212	0.00441117	0.00602753
gene-LOC107444308	greenyellow	2.13461	6.16952	4.22942	2.81812	12.0775	5.62192e-05	0.000112008
gene-LOC107444312	magenta	2.08244	5.82194	4.53489	3.44593	10.5132	0.000143043	0.000260227
gene-LOC107444360	greenyellow	1.86026	2.27785	1.7499	3.84811	8.67257	0.000470862	0.000771498
gene-LOC107444428	purple	1.97918	1.64922	1.30126	5.41681	9.36555	0.000295187	0.000504799
gene-LOC107444453	brown	3.33876	3.43792	3.52477	1.8415	14.6048	1.35768e-05	3.15829e-05
gene-LOC107444465	black	3.95478	5.83807	4.371	2.60234	29.8193	3.39294e-08	1.89185e-07
gene-LOC107444470	greenyellow	5.24955	8.18948	1.63044	1.00175	18.7721	1.92131e-06	5.66985e-06
gene-LOC107444519	grey	2.0545	5.74825	4.44969	7.27969	13.8039	2.1698e-05	4.79567e-05
gene-LOC107444534	turquoise	4.22965	2.37517	1.71497	3.36004	30.2241	2.88455e-08	1.65511e-07
gene-LOC107444541	red	2.72	2.57934	1.48237	4.32441	22.6632	3.88176e-07	1.4367e-06
gene-LOC107444550	purple	2.4117	3.06062	1.18118	2.90698	25.94	1.16541e-07	5.24706e-07
gene-LOC107444558	green	1.70479	3.80905	1.56178	1.18638	8.11179	0.00068525	0.00108808
gene-LOC107444570	darkgrey	1.3141	1.93508	1.11804	6.2263	4.83813	0.0092253	0.0119663
gene-LOC107444596	grey60	11.5209	17.8554	19.2046	9.47886	96.6594	1.90581e-11	5.30424e-10
gene-LOC107444615	royalblue	8.81808	9.93964	9.93964	0.286703	91.2636	7.70629e-09	5.69821e-08
gene-LOC107444636	grey60	9.91021	15.2539	16.6012	6.87715	85.3122	5.56758e-11	1.18995e-09
gene-LOC107444656	blue	8.85085	8.85085	8.85085	-0.72273	73.3493	5.33056e-06	1.3796e-05
gene-LOC107444672	blue	9.00714	12.305	13.1342	3.41886	107.287	7.20109e-12	2.56068e-10
gene-LOC107444674	royalblue	11.3624	11.3624	11.3624	1.6639	227.867	7.58103e-08	3.66487e-07
gene-LOC107444678	grey60	10.2827	16.6841	16.6841	6.95957	72.7376	3.95093e-08	2.13754e-07
gene-LOC107444684	turquoise	1.86358	1.65683	2.3413	-0.733638	8.61063	0.00048247	0.00078839
gene-LOC107444737	grey60	7.75292	4.9831	5.09778	5.86114	50.5638	2.22609e-10	3.36955e-09
gene-LOC107444738	royalblue	7.04151	5.69245	2.66572	5.59961	67.2828	1.18785e-11	3.7161e-10
gene-LOC107444741	turquoise	1.23059	2.96644	1.13005	2.81796	7.77225	0.000881311	0.00136929
gene-LOC107444742	red	2.86097	4.92184	3.65032	2.68719	8.72037	0.000460293	0.000755843
gene-LOC107444744	grey	3.10937	3.31885	3.06443	3.09037	14.9728	1.16137e-05	2.74843e-05
gene-LOC107444756	black	2.8208	4.45851	2.48703	-0.703291	6.99813	0.00155819	0.00230329
gene-LOC107444762	turquoise	2.21634	4.76312	1.29285	9.12123	13.4132	2.67379e-05	5.76425e-05
gene-LOC107444764	lightcyan	2.21455	3.39525	1.16894	0.396995	5.16897	0.00684024	0.00905751
gene-LOC107444765	red	6.37301	5.09704	3.37366	1.27467	15.5321	8.69756e-06	2.12773e-05
gene-LOC107444780	grey60	10.2573	14.2687	16.9034	8.88237	88.0718	6.88963e-13	4.51767e-11
gene-LOC107444790	cyan	9.63376	13.9799	16.6586	6.93481	131.446	1.31563e-12	7.14141e-11
gene-LOC107444799	grey60	10.05	15.6884	17.041	7.31656	93.701	2.49077e-11	6.51215e-10
gene-LOC107444814	blue	2.53844	5.17256	5.77011	1.85322	16.8947	4.54803e-06	1.2029e-05
gene-LOC107444830	turquoise	13.371	5.15089	1.63524	5.20416	78.5503	2.33099e-12	1.0831e-10
gene-LOC107444835	magenta	2.68098	7.11963	2.51724	-0.709397	18.696	1.94258e-06	5.72746e-06
gene-LOC107444838	brown	3.50104	6.02462	4.99405	2.48704	28.6317	4.93946e-08	2.57382e-07
gene-LOC107444844	purple	4.36138	2.61648	1.96398	3.76962	10.4563	0.000148197	0.00026879
gene-LOC107444855	magenta	2.3503	4.75583	1.50072	3.42866	20.8454	8.18499e-07	2.71998e-06
gene-LOC107444874	green	5.17955	4.32672	4.16881	0.881367	23.2003	3.12851e-07	1.20219e-06
gene-LOC107444876	green	2.33929	4.00283	3.43492	2.34131	17.7326	2.99537e-06	8.3381e-06
gene-LOC107444907	turquoise	3.3748	3.44377	2.02322	2.24967	12.0434	5.54826e-05	0.000110675
gene-LOC107444952	brown	3.68432	6.38485	5.22163	2.75239	46.4574	4.56173e-10	5.87435e-09
gene-LOC107444959	brown	8.10021	9.17011	3.961	-0.34693	21.1319	4.47823e-06	1.18559e-05
gene-LOC107444978	turquoise	5.16079	6.10729	4.04536	0.274707	18.0649	2.56975e-06	7.292e-06
gene-LOC107444986	turquoise	4.67805	6.11879	3.92864	1.73018	19.6637	1.31833e-06	4.09307e-06
gene-LOC107444995	turquoise	2.30502	3.71176	3.61873	5.42824	28.0179	6.41942e-08	3.20053e-07
gene-LOC107444998	blue	3.7894	1.2731	3.66053	-0.567097	9.17213	0.000328879	0.000556897
gene-LOC107445001	purple	4.09798	4.78455	4.17359	0.046402	12.7651	3.64021e-05	7.58728e-05
gene-LOC107445008	lightcyan	5.24622	2.75735	3.00045	-0.106694	8.66183	0.000465666	0.000763902
gene-LOC107445037	lightcyan	2.97312	4.23545	1.29209	-0.560304	5.02785	0.0077295	0.010149
gene-LOC107445045	brown	2.16507	10.8479	4.66005	6.39527	18.0734	2.7385e-06	7.70618e-06
gene-LOC107445071	cyan	1.69306	1.70444	1.89621	3.38336	10.9687	0.000104061	0.000195896
gene-LOC107445077	brown	1.14776	9.83067	6.02539	4.30502	27.5825	7.39501e-08	3.58764e-07
gene-LOC107445078	purple	3.95529	3.58285	8.20859	-1.0796	15.8931	2.23441e-05	4.92519e-05
gene-LOC107445112	red	1.61242	1.75741	1.13955	6.08501	30.612	2.5618e-08	1.49344e-07
gene-LOC107445135	black	4.96502	5.63869	2.8496	2.65354	11.6584	7.16907e-05	0.000139775
gene-LOC107445148	turquoise	2.0029	3.78714	1.09315	4.62641	20.6845	8.83019e-07	2.90044e-06
gene-LOC107445181	turquoise	1.39908	4.56427	3.82257	3.12551	24.5206	1.98317e-07	8.2117e-07
gene-LOC107445206	purple	5.94992	4.88928	3.43371	-0.221071	11.704	6.70756e-05	0.000131496
gene-LOC107445207	darkgrey	5.31977	10.3648	8.67671	2.71986	47.3226	4.22989e-10	5.51636e-09
gene-LOC107445208	magenta	9.43993	13.6938	12.8099	4.7996	267.945	2.41541e-18	1.97979e-14
gene-LOC107445209	greenyellow	8.81236	13.713	13.713	3.99475	64.2391	8.13976e-08	3.88006e-07
gene-LOC107445259	red	9.36023	13.2163	13.2163	3.49979	75.9886	3.05967e-08	1.73855e-07
gene-LOC107445275	green	2.41379	4.82932	1.52977	5.68185	22.0758	5.22156e-07	1.84835e-06
gene-LOC107445338	turquoise	2.8131	4.8758	5.25037	1.05142	23.8493	2.45742e-07	9.80635e-07
gene-LOC107445358	darkgrey	1.79608	5.42695	4.1755	1.05279	13.7381	2.15066e-05	4.75785e-05
gene-LOC107445367	turquoise	7.02291	6.21029	5.37237	1.5888	29.2991	3.98006e-08	2.14764e-07
gene-LOC107445377	purple	5.99989	8.10291	4.90984	5.49131	47.2272	4.41271e-10	5.71387e-09
gene-LOC107445398	blue	3.54619	6.24064	1.76311	1.97498	18.8781	1.83538e-06	5.4388e-06
gene-LOC107445402	grey	2.98013	6.22479	4.24053	3.61631	15.4648	9.28506e-06	2.25229e-05
gene-LOC107445534	lightgreen	1.55063	3.03608	2.21725	3.74361	33.4508	1.11238e-08	7.63618e-08
gene-LOC107445545	blue	5.06988	1.64227	2.82554	-0.919556	7.33203	0.00121097	0.00182778
gene-LOC107445546	magenta	5.97844	6.89972	2.63209	8.19502	20.7391	8.85267e-07	2.90709e-06
gene-LOC107445611	cyan	2.90252	2.29423	2.85937	4.76754	7.39626	0.00118118	0.00178704
gene-LOC107445614	black	5.77444	2.10966	1.9965	5.02157	13.5829	2.44084e-05	5.3166e-05
gene-LOC107445624	turquoise	2.23835	3.07013	1.43635	0.693886	4.45815	0.0127801	0.0161992
gene-LOC107445645	turquoise	3.18917	4.78927	1.68986	-0.677831	10.5546	0.00013438	0.000246299
gene-LOC107445659	green	3.94063	5.92226	5.29396	4.01206	32.0553	1.86387e-08	1.15912e-07
gene-LOC107445749	turquoise	1.79951	3.01756	2.97256	2.22413	11.8219	6.24696e-05	0.000123188
gene-LOC107445763	turquoise	2.7029	2.31571	1.68899	5.00787	12.4674	4.5036e-05	9.1677e-05
gene-LOC107445768	red	2.94192	12.9764	4.88986	3.47872	19.2252	9.26713e-06	2.24928e-05
gene-LOC107445803	turquoise	7.35803	9.13907	4.09078	-0.380696	29.231	4.52284e-07	1.6331e-06
gene-LOC107445807	turquoise	2.83684	4.29931	4.03317	2.77403	8.93713	0.000397168	0.000660255
gene-LOC107445814	brown	3.64658	10.4391	4.78118	5.08395	31.6978	2.0689e-08	1.25467e-07
gene-LOC107445826	brown	3.07001	1.92083	2.51998	3.53125	17.1576	3.93193e-06	1.05874e-05
gene-LOC107445871	grey60	12.7214	13.6179	14.4469	4.7242	242.834	5.02759e-15	1.3511e-12
gene-LOC107445874	grey	5.74434	2.4248	4.40509	3.11032	13.1517	3.08134e-05	6.53543e-05
gene-LOC107445879	greenyellow	10.23	16.1312	16.9587	7.23412	79.9985	9.63545e-11	1.79697e-09
gene-LOC107445902	blue	3.76388	1.53257	2.29341	-0.545209	5.72198	0.00429312	0.00587602
gene-LOC107445921	greenyellow	3.11075	5.96495	1.90927	0.520904	8.7512	0.000442148	0.000728895
gene-LOC107445922	red	2.09012	4.29948	4.85225	-0.655714	6.07184	0.00323473	0.00452526
gene-LOC107445943	red	4.31875	4.28087	4.32875	5.34531	66.8718	1.16108e-11	3.66737e-10
gene-LOC107445992	turquoise	1.71193	3.08532	2.56249	4.05974	26.7573	8.84108e-08	4.16171e-07
gene-LOC107446012	darkturquoise	1.6259	1.06881	2.52264	6.18306	7.7323	0.000923407	0.00142954
gene-LOC107446037	red	2.40702	2.75375	1.04384	3.73316	33.466	1.1076e-08	7.61294e-08
gene-LOC107446038	brown	1.20511	1.94182	1.67858	2.42268	9.1471	0.000334461	0.000565006
gene-LOC107446098	black	9.14833	12.2993	10.3826	13.0302	148.81	1.68836e-15	5.76609e-13
gene-LOC107446102	royalblue	1.70033	4.00463	1.36775	6.20385	51.9903	1.43023e-10	2.42459e-09
gene-LOC107446124	green	2.48148	7.98664	2.29475	4.18533	17.8946	2.96594e-06	8.26318e-06
gene-LOC107446140	darkturquoise	1.30692	2.01961	3.55008	-0.496485	8.33833	0.000583588	0.000938009
gene-LOC107446158	turquoise	3.3411	8.40259	5.16432	2.1971	29.1826	4.22472e-08	2.26027e-07
gene-LOC107446164	darkturquoise	3.82208	3.50127	3.71043	3.32364	60.6808	2.90041e-11	7.383e-10
gene-LOC107446172	purple	3.37684	5.61954	3.02202	4.57041	41.068	1.71844e-09	1.72085e-08
gene-LOC107446186	grey	4.19223	2.1452	3.24157	5.43102	11.6052	7.39622e-05	0.000143776
gene-LOC107446195	green	5.15354	6.98215	6.12664	4.25725	17.4462	3.63142e-06	9.88431e-06
gene-LOC107446196	lightcyan	3.76484	4.38313	2.84226	-0.426789	7.35469	0.00119065	0.00179975
gene-LOC107446215	lightcyan	4.0829	6.62435	1.79722	4.90326	25.073	1.73127e-07	7.34491e-07
gene-LOC107446266	turquoise	1.77113	3.11651	1.98133	6.72909	30.7057	2.51861e-08	1.47403e-07
gene-LOC107446332	brown	1.17127	5.26704	5.90764	-1.16263	6.54021	0.00222994	0.00320858
gene-LOC107446434	red	3.69998	7.84028	7.99903	2.5836	81.6923	1.24233e-12	6.81122e-11
gene-LOC107446437	darkgreen	9.89424	11.6785	11.1909	8.22237	66.9432	1.25223e-11	3.8394e-10
gene-LOC107446445	magenta	4.82646	8.18064	5.94937	2.64932	41.8302	1.3859e-09	1.44432e-08
gene-LOC107446470	lightgreen	10.5479	13.3383	13.3383	3.61906	88.4908	1.24996e-08	8.37112e-08
gene-LOC107446493	cyan	1.42347	4.45027	1.26316	9.48187	5.13879	0.0071144	0.00939778
gene-LOC107446520	magenta	2.2595	3.76048	2.17662	8.78231	65.5817	1.28606e-11	3.9114e-10
gene-LOC107446573	brown	6.92168	6.45329	5.46543	0.0922237	47.0917	3.90392e-10	5.203e-09
gene-LOC107446634	red	2.49686	5.34187	3.99671	5.41263	15.0787	1.12499e-05	2.67701e-05
gene-LOC107446644	turquoise	2.62976	3.30892	1.80353	1.82098	13.5525	2.36108e-05	5.16895e-05
gene-LOC107446742	magenta	2.83042	1.65268	1.02154	4.42359	17.0267	4.17867e-06	1.11656e-05
gene-LOC107446773	red	3.15282	1.57762	2.42425	3.17639	22.5694	3.9751e-07	1.46534e-06
gene-LOC107446782	red	3.02981	7.41253	4.46483	9.73333	14.0318	1.92421e-05	4.31824e-05
gene-LOC107446792	grey60	2.61184	5.51174	2.09739	3.52615	27.9832	6.21036e-08	3.11525e-07
gene-LOC107446820	brown	2.19371	3.82064	2.16442	5.20416	14.7336	1.33911e-05	3.11773e-05
gene-LOC107446821	cyan	2.13447	3.05491	1.38834	4.24073	22.0928	4.83605e-07	1.72793e-06
gene-LOC107446838	green	4.23303	2.82949	5.14286	4.51251	21.9133	5.56068e-07	1.95137e-06
gene-LOC107446876	greenyellow	1.44152	5.16374	1.82639	0.398647	9.04234	0.00035896	0.00060211
gene-LOC107446898	purple	4.50161	1.76511	6.06723	2.93068	14.7474	1.32979e-05	3.09736e-05
gene-LOC107446899	purple	5.00903	2.0562	4.62505	3.66996	51.0231	1.74688e-10	2.78566e-09
gene-LOC107446920	black	2.94978	4.58697	4.67136	-0.598318	9.89927	0.000203713	0.00035978
gene-LOC107447000	lightcyan	3.03624	4.40146	3.71518	-1.40365	4.12251	0.0173914	0.0216261
gene-LOC107447032	turquoise	2.16002	2.12034	2.52937	2.33418	3.49141	0.0316157	0.0379801
gene-LOC107447051	purple	4.21614	5.47668	1.42864	0.790175	11.9356	5.88969e-05	0.000116817
gene-LOC107447065	brown	8.80749	11.2561	5.01588	3.84813	36.5044	5.46508e-09	4.32171e-08
gene-LOC107447070	darkgrey	2.34275	1.50068	3.67692	3.60429	18.0938	2.58983e-06	7.3401e-06
gene-LOC107447074	cyan	9.37941	12.7143	12.3088	5.98799	77.096	2.84105e-12	1.24528e-10
gene-LOC107447106	turquoise	2.9073	4.63457	2.66706	1.25143	11.8355	6.21048e-05	0.000122528
gene-LOC107447109	purple	2.64584	5.51262	1.937	-0.855284	8.13334	0.000674801	0.00107252
gene-LOC107447110	magenta	2.84145	4.35145	1.21363	1.56555	11.319	8.43392e-05	0.000162008
gene-LOC107447111	red	3.58415	5.82363	2.03674	1.57357	24.582	1.88192e-07	7.86795e-07
gene-LOC107447126	cyan	9.17682	14.5158	14.9821	11.3658	85.0021	1.00672e-12	5.8241e-11
gene-LOC107447133	purple	3.07646	5.73655	2.73744	2.29389	34.7359	7.76731e-09	5.72117e-08
gene-LOC107447205	turquoise	1.42056	2.54049	1.51084	4.69917	56.8328	5.7259e-11	1.21744e-09
gene-LOC107447209	magenta	1.06348	3.56107	1.23399	-0.690646	3.51843	0.0305896	0.0368257
gene-LOC107447248	green	4.62602	9.01874	5.01082	4.29559	26.0707	1.22539e-07	5.47205e-07
gene-LOC107447321	turquoise	6.08258	7.36776	6.13431	2.57746	18.4859	2.28285e-06	6.58387e-06
gene-LOC107447322	turquoise	7.04921	7.28547	5.58333	2.67779	28.9871	4.71303e-08	2.47948e-07
gene-LOC107447327	greenyellow	2.22985	6.0683	2.43268	3.51462	11.4259	8.22206e-05	0.000158309
gene-LOC107447347	blue	2.59253	2.18664	3.56509	0.890251	7.11501	0.00142574	0.00212339
gene-LOC107447376	greenyellow	1.07539	3.36909	1.14997	7.00109	52.5169	1.2902e-10	2.24049e-09
gene-LOC107447456	black	3.62845	13.8534	15.0399	10.2325	91.243	4.71489e-13	3.52928e-11
gene-LOC107447462	green	2.2729	3.05846	4.12804	1.21141	7.46084	0.00110873	0.00168964
gene-LOC107447519	black	9.46925	15.5313	12.5817	7.84144	108.087	7.55348e-14	9.98083e-12
gene-LOC107447618	greenyellow	2.20104	4.06179	3.15424	7.41187	22.9863	3.69262e-07	1.37763e-06
gene-LOC107447622	blue	5.4109	1.46025	3.74511	-1.09115	6.04821	0.0032872	0.00459199
gene-LOC107447662	brown	2.93253	3.1061	1.86606	4.23415	11.5599	7.59607e-05	0.000147277
gene-LOC107447706	black	5.21049	1.36438	2.55224	5.33881	59.4223	3.69407e-11	8.79104e-10
gene-LOC107447719	turquoise	3.77132	2.11437	3.22985	3.75171	9.65846	0.000246202	0.000426916
gene-LOC107447737	brown	1.58592	3.42159	2.54745	3.38942	24.3002	2.08382e-07	8.54858e-07
gene-LOC107447750	purple	3.00613	5.84973	2.90918	5.09227	73.2632	4.23669e-12	1.68573e-10
gene-LOC107447800	green	1.22963	3.54348	1.5881	1.92935	20.5413	8.88492e-07	2.91359e-06
gene-LOC107447877	lightcyan	6.80927	6.62465	4.40622	5.52775	24.3982	2.20007e-07	8.92496e-07
gene-LOC107447942	greenyellow	1.97829	2.97865	1.05657	1.72424	11.697	6.72262e-05	0.000131776
gene-LOC107447952	purple	1.31767	3.39037	1.92723	3.96506	38.6476	2.77092e-09	2.51655e-08
gene-LOC107447993	turquoise	1.87679	2.15735	1.29165	5.72973	17.1383	3.96735e-06	1.06706e-05
gene-LOC107448004	magenta	3.26516	3.9033	1.28229	5.63597	22.8082	3.9483e-07	1.45743e-06
gene-LOC107448005	darkgrey	4.65542	7.93197	7.01063	-0.743038	32.5538	1.43881e-08	9.40449e-08
gene-LOC107448007	darkgrey	7.55312	11.7477	8.89584	6.79999	49.48	2.76804e-10	3.9769e-09
gene-LOC107448011	brown	1.66729	6.72629	2.76662	8.45598	19.2095	1.66999e-06	5.02814e-06
gene-LOC107448032	darkred	3.19885	2.73229	3.75185	3.8268	19.6554	1.36734e-06	4.22523e-06
gene-LOC107448033	darkgrey	2.26616	3.96422	1.0427	3.52699	19.0753	1.68859e-06	5.07333e-06
gene-LOC107448066	darkgreen	5.32783	5.42149	3.0778	4.53333	31.6997	2.06775e-08	1.2545e-07
gene-LOC107448072	grey60	12.475	12.475	12.475	2.76092	305.457	2.49129e-08	1.46012e-07
gene-LOC107448073	greenyellow	10.8812	18.1772	19.0045	9.27911	123.263	2.30903e-12	1.0784e-10
gene-LOC107448074	greenyellow	12.2173	13.3293	13.3293	3.61014	198.636	7.48525e-11	1.48734e-09
gene-LOC107448081	brown	3.74465	12.6916	9.70919	5.92953	56.1749	7.6549e-11	1.51554e-09
gene-LOC107448099	magenta	1.12467	8.41005	6.36462	6.4127	45.6811	6.14497e-10	7.41239e-09
gene-LOC107448101	brown	3.84949	8.14314	10.7527	6.04385	25.2239	1.64197e-07	7.01873e-07
gene-LOC107448114	cyan	6.35485	4.44029	2.3372	-0.174249	19.7389	1.24067e-06	3.88433e-06
gene-LOC107448171	magenta	3.19236	7.3421	3.57857	7.30784	49.2141	2.92192e-10	4.15569e-09
gene-LOC107448183	magenta	4.01874	11.3904	4.11067	7.77269	34.8499	8.49726e-09	6.12827e-08
gene-LOC107448184	magenta	3.99728	8.69589	3.43917	1.69422	14.8494	1.26271e-05	2.95793e-05
gene-LOC107448206	turquoise	1.68493	5.19071	2.8562	1.42578	15.6301	8.07852e-06	1.98965e-05
gene-LOC107448260	turquoise	5.12781	2.47269	5.46287	1.07922	11.8304	6.31307e-05	0.000124387
gene-LOC107448262	darkturquoise	3.98721	7.8804	3.51444	3.58718	31.375	2.27527e-08	1.35613e-07
gene-LOC107448266	turquoise	3.39477	2.579	1.05725	2.53765	14.5528	1.392e-05	3.23186e-05
gene-LOC107448281	blue	3.45385	5.2956	1.40472	0.254959	9.1639	0.000331338	0.000560135
gene-LOC107448325	magenta	1.85772	4.43472	4.80821	5.29259	9.46211	0.000279905	0.00048062
gene-LOC107448357	turquoise	2.56072	3.32803	1.17935	0.774092	9.01793	0.000364943	0.000611396
gene-LOC107448366	black	3.31378	2.25305	1.07486	1.42128	6.87567	0.00171135	0.00251336
gene-LOC107448379	brown	2.33687	3.40053	1.44573	4.63221	6.77635	0.00188545	0.00275057
gene-LOC107448383	purple	4.51955	8.13306	3.17134	1.53311	22.0332	5.03247e-07	1.78914e-06
gene-LOC107448386	grey	3.43754	6.93997	5.43646	3.67123	14.1715	1.78868e-05	4.0405e-05
gene-LOC107448388	turquoise	3.31919	1.92834	2.68528	1.19284	5.69996	0.00438516	0.0059935
gene-LOC107448390	cyan	3.59667	5.31222	4.73953	1.22282	27.9887	5.85582e-08	2.96188e-07
gene-LOC107448407	magenta	1.85798	3.09343	3.16068	1.75189	6.37337	0.00255391	0.00363612
gene-LOC107448419	darkgrey	2.87299	7.81467	3.24979	1.24521	22.9883	3.38883e-07	1.2815e-06
gene-LOC107448429	brown	2.47182	7.44549	5.59955	1.37686	16.3702	5.87453e-06	1.50471e-05
gene-LOC107448435	royalblue	1.5243	2.97657	2.27188	0.12363	3.70266	0.0256623	0.031231
gene-LOC107448444	brown	1.60989	4.23492	1.53214	8.14478	33.8605	1.00797e-08	7.04935e-08
gene-LOC107448456	blue	1.32031	4.80803	2.5531	-1.30078	3.62714	0.0276329	0.0334851
gene-LOC107448483	turquoise	5.80398	2.95239	4.75002	2.33054	22.3954	4.38158e-07	1.5898e-06
gene-LOC107448484	turquoise	3.70406	5.69901	2.84002	1.80045	10.9793	0.000106878	0.000200763
gene-LOC107448486	brown	4.84288	5.9891	7.36526	2.64729	18.3276	2.44711e-06	6.98267e-06
gene-LOC107448497	green	2.64338	5.18508	2.49212	1.33904	19.7056	1.25824e-06	3.93033e-06
gene-LOC107448515	grey	3.37545	3.98417	1.24539	5.81268	46.1722	5.01557e-10	6.34415e-09
gene-LOC107448529	blue	4.13397	2.80863	3.95091	2.78773	41.0576	1.53119e-09	1.56586e-08
gene-LOC107448535	blue	1.30192	3.23372	2.27378	1.02708	8.99982	0.000369452	0.000618192
gene-LOC107448540	lightcyan	2.62507	3.94868	1.93458	2.332	17.6232	3.13811e-06	8.68529e-06
gene-LOC107448550	magenta	1.69417	3.97247	1.19235	0.770559	7.52008	0.00105303	0.00161225
gene-LOC107448572	cyan	5.16124	5.25454	2.27444	6.82425	67.5927	1.04936e-11	3.37959e-10
gene-LOC107448595	magenta	3.3867	4.64182	2.71094	4.49132	49.9824	2.25092e-10	3.40086e-09
gene-LOC107448603	darkgrey	2.18017	8.18515	5.87641	2.5025	26.7469	9.61132e-08	4.46847e-07
gene-LOC107448622	green	3.1632	7.5282	4.28594	-0.966229	15.6557	7.97706e-06	1.96979e-05
gene-LOC107448633	salmon	2.84546	6.62478	4.95193	6.84447	151.385	1.39265e-15	5.12598e-13
gene-LOC107448634	magenta	2.86199	4.84594	1.68661	4.44776	25.4629	1.5107e-07	6.56198e-07
gene-LOC107448645	brown	1.23031	5.88031	8.15637	3.90302	45.8326	5.94626e-10	7.24198e-09
gene-LOC107448680	turquoise	2.37304	5.56797	4.69469	2.94364	28.1006	5.92965e-08	2.99368e-07
gene-LOC107448715	magenta	1.05112	3.97287	2.59824	3.29089	21.7341	5.56453e-07	1.95205e-06
gene-LOC107448724	blue	7.02856	4.77474	7.41833	2.21785	25.4243	1.51117e-07	6.56227e-07
gene-LOC107448735	blue	1.60245	7.07117	4.06552	8.13293	72.0103	5.12963e-12	1.96014e-10
gene-LOC107448802	greenyellow	6.41957	5.30057	8.68032	2.17827	26.9967	8.84233e-08	4.16171e-07
gene-LOC107448804	grey60	2.65822	4.15857	3.16991	7.90559	27.3845	7.77711e-08	3.73981e-07
gene-LOC107448809	lightgreen	1.33419	1.36847	1.66536	7.13792	9.26942	0.000309819	0.000527291
gene-LOC107448813	greenyellow	1.4187	3.44205	2.52695	1.63492	10.8407	0.000112555	0.000210341
gene-LOC107448883	greenyellow	3.57862	5.839	3.59187	-0.715646	5.75347	0.00422126	0.00578637
gene-LOC107448980	grey60	6.00028	8.85059	11.3262	1.65139	34.5585	8.66458e-08	4.08979e-07
gene-LOC107448981	lightgreen	2.44103	3.18858	1.56862	6.22646	28.3414	5.41041e-08	2.77425e-07
gene-LOC107449148	brown	2.01244	5.08292	1.78117	0.0750487	10.7645	0.000117965	0.000219277
gene-LOC107449157	magenta	5.45225	7.96332	11.0751	3.15819	63.9383	1.90363e-11	5.30424e-10
gene-LOC107449180	greenyellow	7.99087	16.4583	10.2527	7.58657	69.1386	8.93904e-12	2.97046e-10
gene-LOC107449196	greenyellow	2.05956	7.12702	3.2144	7.20272	45.9487	5.79877e-10	7.09397e-09
gene-LOC107449211	tan	1.72825	2.07765	1.61642	2.89301	11.973	5.71967e-05	0.000113776
gene-LOC107449226	turquoise	1.61684	1.20924	2.4009	5.7756	28.5951	4.81217e-08	2.51951e-07
gene-LOC107449233	turquoise	2.55585	2.51597	1.01681	5.47952	20.8603	8.04338e-07	2.6778e-06
gene-LOC107449367	turquoise	2.52301	4.58715	3.91845	2.43879	12.5906	4.17299e-05	8.57134e-05
gene-LOC107449368	red	3.10819	4.67919	3.99826	1.85647	11.0145	0.000104017	0.000195838
gene-LOC107449442	grey60	1.46146	1.74806	2.29466	4.31528	41.4749	1.38582e-09	1.44432e-08
gene-LOC107449444	red	1.90227	1.35823	1.49406	0.820142	4.70434	0.0102539	0.013195
gene-LOC107449468	red	1.74062	5.40335	2.47437	4.41575	55.5237	7.46333e-11	1.48479e-09
gene-LOC107449479	black	9.67817	11.004	15.2484	11.5184	110.632	5.29535e-14	7.41937e-12
gene-LOC107449490	greenyellow	4.29513	6.90263	5.86761	0.684303	17.63	3.19331e-06	8.8217e-06
gene-LOC107449509	turquoise	6.53035	7.04614	7.72616	1.22286	39.6762	2.14336e-09	2.06077e-08
gene-LOC107449529	purple	3.01784	4.83085	3.63941	3.97372	19.9487	1.2236e-06	3.83966e-06
gene-LOC107449550	black	3.08425	5.29004	1.80408	6.66865	19.3866	1.5489e-06	4.71079e-06
gene-LOC107449580	grey	3.24886	2.97886	4.16009	5.13736	14.2524	1.71488e-05	3.88933e-05
gene-LOC107449582	magenta	3.80058	3.14395	4.49185	2.03721	14.4103	1.52646e-05	3.50514e-05
gene-LOC107449602	green	3.69404	5.24217	7.66158	0.0073259	16.527	5.22997e-06	1.35785e-05
gene-LOC107449608	cyan	1.38732	4.5842	1.21037	0.216914	7.17463	0.00136291	0.00203679
gene-LOC107449611	turquoise	4.7895	5.6144	5.41175	1.17458	17.2026	3.89405e-06	1.05027e-05
gene-LOC107449647	grey60	2.20188	4.00039	1.51466	0.396572	9.49021	0.000266092	0.000459025
gene-LOC107449656	darkturquoise	1.10441	1.46813	1.26004	5.23315	20.5711	8.77693e-07	2.888e-06
gene-LOC107449661	lightcyan	1.79781	4.823	1.38402	9.77745	18.5449	2.17605e-06	6.32706e-06
gene-LOC107449679	purple	4.314	10.0781	5.51313	2.74456	42.8029	1.11685e-09	1.20214e-08
gene-LOC107449689	green	4.45834	6.44693	6.87514	0.508984	15.0401	1.10904e-05	2.64276e-05
gene-LOC107449695	blue	2.84783	3.8628	3.2323	2.34063	8.69004	0.000468178	0.000767639
gene-LOC107449721	cyan	1.30728	2.51666	5.27444	0.465978	17.1973	3.81707e-06	1.03188e-05
gene-LOC107449768	blue	3.25202	3.3449	1.93836	2.42036	15.7315	7.68501e-06	1.90475e-05
gene-LOC107449769	turquoise	2.71781	6.06445	3.76411	0.385202	16.4374	5.45822e-06	1.40737e-05
gene-LOC107449770	purple	8.06741	11.6026	14.8039	9.40363	133.705	7.07883e-15	1.70652e-12
gene-LOC107449804	cyan	2.10124	3.23777	1.90047	5.29308	60.5036	2.99019e-11	7.50662e-10
gene-LOC107449843	turquoise	2.5925	3.94606	2.01914	5.39636	31.0657	2.40759e-08	1.42072e-07
gene-LOC107449849	turquoise	4.55047	5.11493	4.08358	2.92991	12.1071	5.52714e-05	0.000110294
gene-LOC107449850	darkgrey	5.78809	5.54975	6.24726	0.345925	11.4973	7.77953e-05	0.000150531
gene-LOC107449884	turquoise	2.26132	1.87838	2.72519	0.901001	6.63303	0.00206511	0.00299163
gene-LOC107449919	turquoise	3.61801	2.50992	1.36374	3.44865	14.4027	1.54744e-05	3.54935e-05
gene-LOC107449941	magenta	3.23165	7.00139	5.643	2.39266	22.602	4.21678e-07	1.53852e-06
gene-LOC107449946	brown	3.10472	3.69156	2.99366	4.21324	22.8063	3.90554e-07	1.44262e-06
gene-LOC107449959	magenta	5.58058	5.6629	1.63973	1.3864	23.8518	2.45514e-07	9.80201e-07
gene-LOC107449963	lightgreen	2.03129	5.67445	3.39585	0.903785	10.9224	0.000108217	0.000203022
gene-LOC107450011	turquoise	1.25584	1.41208	1.29341	1.42122	6.79623	0.00181937	0.00265962
gene-LOC107450033	greenyellow	2.18578	1.95717	1.40616	3.40972	29.5738	3.52905e-08	1.94918e-07
gene-LOC107450046	tan	1.91773	5.06898	2.56953	3.72636	36.9558	4.38762e-09	3.63322e-08
gene-LOC107450051	turquoise	2.71364	6.30508	3.10232	4.1029	29.6369	3.84834e-08	2.0924e-07
gene-LOC107450052	grey	2.04006	1.96832	1.30857	5.0778	15.9354	7.01024e-06	1.75847e-05
gene-LOC107450057	turquoise	2.40558	2.07915	1.31076	5.75462	20.4125	9.5048e-07	3.08906e-06
gene-LOC107450080	turquoise	1.93424	1.9759	2.12147	3.15219	11.1837	9.13211e-05	0.000174215
gene-LOC107450101	brown	2.52017	2.00188	1.78078	1.94499	12.257	4.85482e-05	9.80958e-05
gene-LOC107450168	black	5.88353	3.46591	3.47814	6.96178	34.3228	9.81524e-09	6.89971e-08
gene-LOC107450185	red	2.56551	2.13767	2.62782	5.86446	48.3126	3.01511e-10	4.24628e-09
gene-LOC107450205	turquoise	4.60351	7.67176	2.89944	0.7277	17.1706	3.91193e-06	1.05422e-05
gene-LOC107450220	magenta	2.89346	1.71543	3.0226	-0.901938	3.41398	0.0338255	0.0404273
gene-LOC107450259	red	1.85015	2.26388	1.60624	7.949	46.9071	4.06139e-10	5.36058e-09
gene-LOC107450276	lightgreen	2.97836	2.51464	6.05809	1.34989	10.021	0.00019115	0.000339053
gene-LOC107450277	darkgrey	6.13895	7.66112	3.47988	5.79189	116.228	3.12108e-14	4.9196e-12
gene-LOC107450285	brown	1.1843	3.31774	1.63331	1.75946	9.07621	0.000350832	0.000590229
gene-LOC107450326	grey60	2.36444	4.58138	2.16241	2.99572	16.1401	6.50463e-06	1.64528e-05
gene-LOC107450327	turquoise	2.67851	4.06197	2.77971	8.66212	73.2896	3.96838e-12	1.61024e-10
gene-LOC107450336	red	6.09832	5.90883	6.21566	6.43051	37.214	4.54515e-09	3.73289e-08
gene-LOC107450366	lightgreen	1.81148	2.16402	3.69664	0.671659	9.0157	0.000365494	0.000612256
gene-LOC107450391	grey	2.62436	4.52679	5.08828	4.77785	21.1458	7.51987e-07	2.52557e-06
gene-LOC107450418	red	4.50986	6.28471	6.20073	3.1003	40.7396	1.81389e-09	1.80103e-08
gene-LOC107450433	magenta	1.60678	1.62042	2.13533	6.10071	7.853	0.000846275	0.00132043
gene-LOC107450435	magenta	3.89918	12.8122	4.40819	3.25271	22.625	3.10858e-06	8.61374e-06
gene-LOC107450438	magenta	3.59096	11.9276	4.24194	6.50308	33.0492	1.40103e-08	9.19788e-08
gene-LOC107450439	magenta	3.72063	9.04989	4.27393	0.38579	20.7217	8.2531e-07	2.74095e-06
gene-LOC107450442	magenta	2.94629	8.28665	3.52447	3.49596	27.787	6.91811e-08	3.40566e-07
gene-LOC107450443	magenta	3.72115	11.7786	4.68824	5.55547	34.608	9.07662e-09	6.48053e-08
gene-LOC107450444	lightgreen	2.36147	6.78853	1.95066	5.28995	10.055	0.000190786	0.000338517
gene-LOC107450452	magenta	3.923	6.18114	3.48473	0.640521	12.0189	5.6492e-05	0.000112483
gene-LOC107450474	magenta	2.00607	2.68166	6.55177	0.0480251	20.7572	8.13436e-07	2.70462e-06
gene-LOC107450477	salmon	2.70943	6.70811	5.0371	9.32151	16.4078	5.88434e-06	1.50651e-05
gene-LOC107450496	blue	1.96286	3.47322	4.1944	7.5852	22.9411	3.7558e-07	1.39759e-06
gene-LOC107450501	purple	2.97578	5.51908	2.86577	2.27468	15.2199	1.02623e-05	2.46564e-05
gene-LOC107450517	greenyellow	2.03522	3.78745	1.18918	2.38754	8.57018	0.000502396	0.000818667
gene-LOC107450522	green	2.48342	3.19353	5.88735	6.38133	26.1079	1.20993e-07	5.40858e-07
gene-LOC107450523	purple	5.81195	9.01908	4.64478	4.87196	55.7683	8.24418e-11	1.60316e-09
gene-LOC107450527	purple	3.76814	6.89588	3.79384	4.24825	31.4034	2.25626e-08	1.34841e-07
gene-LOC107450530	purple	1.68985	4.82007	2.70673	8.649	22.2738	4.79658e-07	1.71719e-06
gene-LOC107450570	magenta	2.34475	14.5187	5.0167	5.09151	49.9428	9.37047e-09	6.65109e-08
gene-LOC107450582	purple	3.96621	3.47848	2.63423	4.52023	15.6125	8.6345e-06	2.11325e-05
gene-LOC107450618	brown	1.10503	5.94746	4.03992	5.56779	48.8824	3.12693e-10	4.35511e-09
gene-LOC107450625	lightcyan	1.67086	3.81099	1.59816	0.684977	4.85687	0.00898616	0.0116811
gene-LOC107450632	red	2.04606	2.46692	2.47255	4.1413	26.0951	1.10467e-07	5.02743e-07
gene-LOC107450637	purple	4.46826	4.1348	3.45627	4.42705	24.4384	2.16863e-07	8.81486e-07
gene-LOC107450638	turquoise	2.14096	2.46896	1.07263	4.42682	48.3675	2.98071e-10	4.21359e-09
gene-LOC107450640	grey60	6.81398	6.42563	6.2405	2.97489	60.1502	3.38015e-11	8.31274e-10
gene-LOC107450647	darkgrey	2.19586	5.18212	1.68184	1.01678	12.1701	5.1034e-05	0.000102512
gene-LOC107450651	royalblue	6.15646	13.43	12.4866	4.55143	320.941	2.64341e-19	4.33334e-15
gene-LOC107450653	magenta	7.60708	5.40225	8.7315	-0.796488	42.3421	1.57154e-08	1.00713e-07
gene-LOC107450655	brown	6.77143	6.51805	8.40613	3.12282	34.4477	9.48406e-09	6.71586e-08
gene-LOC107450699	magenta	1.90274	3.51667	1.03056	3.02011	15.5724	8.31615e-06	2.0448e-05
gene-LOC107450717	turquoise	5.75756	3.92829	4.70259	2.91815	27.4331	7.52306e-08	3.64114e-07
gene-LOC107450721	brown	1.60827	8.39902	2.30994	1.63019	12.4075	4.62812e-05	9.39445e-05
gene-LOC107450738	turquoise	4.34936	8.62281	5.81678	6.05802	60.545	3.54861e-11	8.57045e-10
gene-LOC107450743	turquoise	3.06583	4.57204	4.11363	6.4908	208.589	3.70605e-17	7.59415e-14
gene-LOC107450768	grey60	4.59932	2.50147	3.7906	1.60716	8.37308	0.000580158	0.00093332
gene-LOC107450783	salmon	2.21953	6.24027	3.77771	2.49995	10.4078	0.000152746	0.000275979
gene-LOC107450784	turquoise	2.7335	8.2425	4.59129	3.44089	14.3956	1.59233e-05	3.63806e-05
gene-LOC107450789	blue	3.3756	8.42004	5.01926	-0.94499	12.8246	0.000108633	0.00020371
gene-LOC107450836	lightgreen	1.9832	4.51557	2.98268	5.24983	53.9033	1.03075e-10	1.88584e-09
gene-LOC107450841	magenta	2.79327	7.65367	4.73947	10.4418	24.7916	1.91204e-07	7.9817e-07
gene-LOC107450852	turquoise	2.86737	2.62571	2.67956	4.21444	17.815	3.00911e-06	8.3735e-06
gene-LOC107450857	purple	2.22645	8.31811	3.02569	-0.813321	12.1764	0.000146857	0.000266515
gene-LOC107450885	brown	1.5115	2.64911	2.86867	0.942112	9.45011	0.000273239	0.000470257
gene-LOC107450940	magenta	2.43539	3.64547	2.31296	0.0545578	14.5037	1.42779e-05	3.30311e-05
gene-LOC107450950	blue	5.43585	5.148	1.7781	-0.680212	13.6745	2.21093e-05	4.87802e-05
gene-LOC107450965	purple	7.21795	5.59543	5.46171	2.37237	33.6523	1.12433e-08	7.70854e-08
gene-LOC107450982	brown	2.88123	8.21767	4.86085	2.2003	18.5483	2.22137e-06	6.43601e-06
gene-LOC107451012	red	2.73252	5.99388	4.09709	8.25943	12.5462	4.30835e-05	8.81451e-05
gene-LOC107451014	purple	1.10571	1.73752	1.12324	5.7083	21.8972	5.15854e-07	1.82841e-06
gene-LOC107451021	grey60	3.92931	3.31196	1.96521	0.878577	20.2282	1.011e-06	3.24839e-06
gene-LOC107451027	brown	3.21897	5.66991	3.92742	2.46257	18.9839	1.79818e-06	5.34595e-06
gene-LOC107451035	cyan	9.07948	6.63752	7.81673	6.87047	69.2666	8.7677e-12	2.95131e-10
gene-LOC107451038	brown	3.94785	4.87159	3.05709	2.76404	11.2321	9.22839e-05	0.000175826
gene-LOC107451039	green	2.31609	7.73488	3.78506	2.33321	25.0896	1.63917e-07	7.00859e-07
gene-LOC107451049	red	4.84879	4.2231	2.17169	5.12063	27.4164	7.80884e-08	3.74628e-07
gene-LOC107451054	red	4.45914	2.51034	4.16432	3.99675	34.9436	7.85213e-09	5.75928e-08
gene-LOC107451077	lightgreen	8.8841	9.12752	9.95761	0.29544	65.9883	3.95094e-10	5.2486e-09
gene-LOC107451091	black	10.6699	7.20972	10.6699	0.996478	53.1358	8.69748e-08	4.10414e-07
gene-LOC107451098	green	4.2502	6.54704	3.95708	0.744102	14.9542	1.15264e-05	2.73369e-05
gene-LOC107451107	brown	2.69597	2.73542	6.21653	-1.02584	6.48762	0.00231442	0.00331994
gene-LOC107451115	magenta	5.53002	8.98536	5.46893	2.65208	32.8124	1.49492e-08	9.67095e-08
gene-LOC107451120	lightcyan	6.89473	11.7127	6.53201	2.0361	28.6499	5.95526e-07	2.06963e-06
gene-LOC107451129	lightcyan	5.45645	10.7584	5.85986	1.12472	21.3444	4.4972e-06	1.19003e-05
gene-LOC107451130	cyan	4.45513	6.10514	2.2507	2.38319	17.2636	3.90845e-06	1.05346e-05
gene-LOC107451163	blue	2.8632	3.09875	3.37752	4.6811	11.1282	9.82183e-05	0.000185803
gene-LOC107451183	purple	4.90772	4.88684	1.31791	5.6505	43.2567	1.0533e-09	1.14212e-08
gene-LOC107451203	purple	1.82102	4.8341	2.03143	2.056	14.957	1.13475e-05	2.69594e-05
gene-LOC107451236	red	1.31754	2.85236	1.36052	6.21284	36.4819	4.84893e-09	3.92149e-08
gene-LOC107451244	green	3.45445	3.56027	3.78708	0.43811	7.48387	0.00108735	0.0016606
gene-LOC107451290	green	2.22228	4.50294	1.08025	0.286507	5.78708	0.00408004	0.00560544
gene-LOC107451338	turquoise	1.17607	1.52278	1.60921	6.91584	19.3319	1.47493e-06	4.51765e-06
gene-LOC107451351	turquoise	3.11187	1.19846	4.711	0.403397	8.27649	0.000609612	0.000976201
gene-LOC107451398	turquoise	1.74379	1.09793	1.18112	1.91598	3.86544	0.0220135	0.0269969
gene-LOC107451444	darkgreen	3.297	5.04014	4.23119	3.4693	8.51981	0.00052846	0.00085624
gene-LOC107451480	brown	3.3515	6.26058	1.84868	1.55974	12.5516	4.20707e-05	8.63592e-05
gene-LOC107451496	brown	2.22468	4.12516	3.85225	3.65055	16.7462	5.0169e-06	1.30917e-05
gene-LOC107451504	green	2.13149	5.02937	3.17168	3.73201	19.2231	1.66034e-06	5.00329e-06
gene-LOC107451507	magenta	3.1715	9.69934	3.93212	5.85829	56.8693	6.75151e-11	1.37147e-09
gene-LOC107451515	green	1.13611	1.60948	4.08123	0.272449	8.10262	0.00068975	0.00109459
gene-LOC107451531	green	1.8467	6.20543	3.06978	1.02967	13.2627	2.78308e-05	5.97707e-05
gene-LOC107451533	green	6.87308	8.23839	4.14871	0.38491	26.8754	8.46943e-08	4.01386e-07
gene-LOC107451559	magenta	2.47956	7.00926	3.43851	4.90055	28.3084	5.84653e-08	2.95944e-07
gene-LOC107451611	brown	1.64296	5.83224	3.44849	5.62884	11.4053	8.3229e-05	0.000160081
gene-LOC107451622	greenyellow	1.32961	5.21374	2.2026	0.697761	4.46697	0.0127906	0.01621
gene-LOC107451623	greenyellow	4.18726	4.48144	4.46655	2.85332	18.9149	1.87711e-06	5.5474e-06
gene-LOC107451631	brown	1.83487	2.36852	1.89615	0.381167	4.38678	0.0136228	0.0171849
gene-LOC107451641	greenyellow	3.06289	6.4259	3.2872	-1.34618	17.2095	3.79553e-06	1.0268e-05
gene-LOC107451654	grey60	2.54332	4.80278	1.41983	5.37443	9.91468	0.000208676	0.000367436
gene-LOC107451656	grey60	2.51389	4.78633	1.3071	6.0987	13.7348	2.25094e-05	4.95696e-05
gene-LOC107451657	grey60	2.44249	4.98717	1.39774	6.30265	13.6847	2.31165e-05	5.07566e-05
gene-LOC107451658	grey60	2.52129	3.79951	1.30688	5.76446	7.42876	0.00115314	0.0017508
gene-LOC107451659	grey60	2.56455	4.35788	1.34229	5.78309	9.9545	0.000203422	0.000359381
gene-LOC107451673	brown	4.7458	4.38655	5.48786	1.30402	11.4871	7.8705e-05	0.000152076
gene-LOC107451706	turquoise	6.42381	10.8736	7.0398	4.9948	63.9491	2.01545e-11	5.5435e-10
gene-LOC107451717	green	1.70604	1.92913	2.10032	3.04485	8.72245	0.000446587	0.000735325
gene-LOC107451728	lightgreen	9.00563	12.5385	14.9025	8.78469	112.799	4.7458e-14	6.77221e-12
gene-LOC107451782	grey60	1.60879	6.25206	2.90224	2.75723	33.7911	1.01038e-08	7.0632e-08
gene-LOC107451809	brown	1.8027	1.6897	2.42864	0.818132	3.30077	0.0377504	0.0448501
gene-LOC107451842	magenta	4.53397	10.3415	4.6795	5.57603	33.9777	1.07972e-08	7.45888e-08
gene-LOC107451886	lightgreen	1.57667	1.17372	1.88436	1.06616	8.69131	0.00045628	0.000749854
gene-LOC107451908	magenta	3.55001	1.05481	3.43675	1.39577	8.18234	0.000654152	0.00104193
gene-LOC107451910	turquoise	4.41347	5.30644	5.61532	3.00074	43.1916	9.72025e-10	1.06854e-08
gene-LOC107451912	brown	1.42865	3.67392	4.28396	3.11728	8.49175	0.000538841	0.000871556
gene-LOC107451935	green	3.11501	3.65844	1.94817	3.42492	53.9518	9.78699e-11	1.81697e-09
gene-LOC107451938	red	1.55302	1.66751	1.74876	4.12467	6.92004	0.00167318	0.00246083
gene-LOC107451939	grey	2.016	2.52018	2.55261	1.20746	8.52875	0.000510722	0.000831158
gene-LOC107451940	turquoise	5.72684	7.88204	11.7493	3.80692	32.7413	1.52945e-08	9.8361e-08
gene-LOC107451998	lightgreen	2.39326	3.296	3.84036	4.16304	25.3164	1.54332e-07	6.66935e-07
gene-LOC107452006	turquoise	5.23044	2.56438	3.60252	-0.443299	12.012	5.59172e-05	0.000111447
gene-LOC107452054	lightcyan	3.97086	6.89572	4.9196	6.17156	50.1433	2.42133e-10	3.57593e-09
gene-LOC107452061	magenta	1.89863	3.47812	1.06098	3.77389	13.0689	3.17558e-05	6.71533e-05
gene-LOC107452062	darkgrey	3.71001	8.06923	3.31547	1.07495	18.318	2.3439e-06	6.73389e-06
gene-LOC107452067	red	5.97194	9.1033	5.79346	3.92244	34.3186	9.82658e-09	6.90472e-08
gene-LOC107452073	turquoise	7.3934	6.11096	6.30757	1.07473	22.4065	4.36937e-07	1.58607e-06
gene-LOC107452074	red	6.57475	9.74862	7.18196	5.36924	38.3483	3.40522e-09	2.96452e-08
gene-LOC107452088	brown	4.49533	5.99828	5.17516	0.511359	19.2501	1.52762e-06	4.65728e-06
gene-LOC107452100	grey60	1.55627	2.31841	1.06865	2.48457	18.7055	1.93458e-06	5.70594e-06
gene-LOC107452129	brown	2.06142	4.57126	1.4725	2.11025	8.32668	0.000599331	0.000961051
gene-LOC107452157	greenyellow	1.22341	3.41323	1.59193	3.92801	3.84228	0.0226846	0.02777
gene-LOC107452185	brown	4.33807	5.64492	4.91263	2.0699	17.7606	3.1072e-06	8.61283e-06
gene-LOC107452223	brown	1.73994	3.99485	4.27039	-0.490681	6.50602	0.00228114	0.0032765
gene-LOC107452238	purple	1.60267	3.18562	2.65609	4.21546	13.043	3.27015e-05	6.89399e-05
gene-LOC107452254	brown	2.45439	4.6134	1.4635	-1.25618	5.90664	0.00368841	0.00510417
gene-LOC107452277	green	5.30538	6.30057	7.76295	10.1071	100.701	1.29384e-13	1.4331e-11
gene-LOC107452295	purple	2.82407	4.42935	1.46906	2.39187	25.6397	1.29357e-07	5.73276e-07
gene-LOC107452301	black	7.07065	6.21954	6.98655	5.13761	137.322	4.82408e-15	1.34036e-12
gene-LOC107452308	purple	2.45229	5.28691	4.30151	0.464976	10.4346	0.000145864	0.000264889
gene-LOC107452351	black	1.26388	2.23362	1.4283	-0.700483	4.45322	0.0128302	0.0162514
gene-LOC107452436	grey60	9.42842	14.6572	8.50944	5.76757	100.329	1.69469e-13	1.73631e-11
gene-LOC107452476	black	5.48875	1.75472	2.80628	6.79214	74.971	3.11638e-12	1.34439e-10
gene-LOC107452498	green	1.67899	1.81293	1.89224	3.18208	16.1451	6.28155e-06	1.59426e-05
gene-LOC107452510	black	3.37097	4.43764	3.87561	4.25117	50.518	2.02048e-10	3.13059e-09
gene-LOC107452511	turquoise	2.07055	2.22531	1.77774	3.5787	26.2869	1.03428e-07	4.76131e-07
gene-LOC107452631	lightcyan	3.85832	8.58031	3.13741	7.5747	30.7566	2.73573e-08	1.58301e-07
gene-LOC107452652	black	2.01959	1.8338	1.03293	5.33804	23.0656	3.29132e-07	1.25214e-06
gene-LOC107452655	cyan	2.96093	4.73253	4.10559	7.52298	204.973	4.52259e-17	8.23765e-14
gene-LOC107452666	turquoise	2.80868	6.17378	1.0546	-0.0616877	7.0047	0.00156145	0.00230726
gene-LOC107452667	turquoise	2.26835	1.294	7.3812	-1.29216	7.39069	0.00183909	0.00268701
gene-LOC107452670	magenta	1.40378	2.74047	2.48374	-0.193564	5.06465	0.00748287	0.00984721
gene-LOC107452672	brown	2.43089	6.85219	3.61411	1.46901	32.1955	1.59705e-08	1.01869e-07
gene-LOC107452689	turquoise	8.60836	4.90476	1.16307	8.63185	69.6359	7.70683e-12	2.70531e-10
gene-LOC107452690	grey60	4.97922	1.97761	2.55662	2.4245	21.3072	6.5157e-07	2.23456e-06
gene-LOC107452769	lightcyan	2.91103	4.17465	1.15358	2.31619	9.76941	0.000226618	0.00039588
gene-LOC107452771	turquoise	4.21584	9.92689	5.48174	0.374596	17.4623	1.64656e-05	3.74889e-05
gene-LOC107452788	purple	1.34154	2.36073	2.80544	4.54676	21.202	6.92359e-07	2.35865e-06
gene-LOC107452818	cyan	2.74906	5.29699	4.19847	12.1491	17.6908	3.18266e-06	8.79525e-06
gene-LOC107452819	green	2.68353	9.50418	4.45073	4.82367	32.3953	1.68912e-08	1.06746e-07
gene-LOC107452838	cyan	1.02107	3.05386	2.25962	2.70794	12.7011	3.77327e-05	7.83969e-05
gene-LOC107452847	magenta	2.03164	4.20827	3.40926	0.985693	8.22772	0.000635287	0.00101464
gene-LOC107452848	greenyellow	7.05702	2.92805	1.91441	-0.839442	7.69754	0.000924254	0.00143058
gene-LOC107452863	red	5.44578	4.44821	8.33027	-1.08094	16.1825	1.9834e-05	4.43572e-05
gene-LOC107452864	lightgreen	2.70615	4.77159	11.3543	1.90756	37.9803	3.75955e-08	2.05161e-07
gene-LOC107452866	turquoise	3.64147	2.65347	3.38675	-0.55342	7.19113	0.00134606	0.00201405
gene-LOC107452869	lightgreen	4.39645	2.81638	5.2852	1.75834	15.5938	8.38349e-06	2.05919e-05
gene-LOC107452887	blue	7.71219	1.26813	7.71219	-1.17587	40.2934	4.81411e-07	1.72234e-06
gene-LOC107452926	purple	2.53833	5.32625	5.8201	-1.52716	13.5008	2.42801e-05	5.29217e-05
gene-LOC107452943	black	1.70809	4.25392	3.462	5.41063	32.6709	1.53601e-08	9.87444e-08
gene-LOC107452982	red	2.89626	5.53101	3.14992	5.03411	13.9831	1.97403e-05	4.41959e-05
gene-LOC107452992	grey60	5.96809	7.48582	4.5499	4.08281	54.424	1.0571e-10	1.92545e-09
gene-LOC107452999	greenyellow	1.92961	3.30305	1.6929	6.34662	26.9765	8.46364e-08	4.01227e-07
gene-LOC107453002	brown	2.28354	3.19405	1.38072	2.00147	27.5727	6.71275e-08	3.32362e-07
gene-LOC107453021	grey	3.45206	2.04681	4.62799	2.88522	14.6194	1.39517e-05	3.23731e-05
gene-LOC107453026	green	4.06229	9.75392	5.98837	0.211525	18.8961	9.74067e-06	2.35272e-05
gene-LOC107453058	magenta	5.36961	9.6901	7.38202	3.36376	55.7258	8.30856e-11	1.60937e-09
gene-LOC107453059	purple	5.59151	9.34848	7.47632	6.35594	78.9965	2.19514e-12	1.05838e-10
gene-LOC107453083	red	1.57833	2.97103	1.00917	9.73825	42.1758	1.17421e-09	1.25564e-08
gene-LOC107453098	brown	1.64479	2.73279	1.85935	5.4093	59.9117	3.31255e-11	8.1781e-10
gene-LOC107453114	brown	2.97975	7.67958	7.64325	-0.0517639	27.4579	6.97242e-08	3.43034e-07
gene-LOC107453123	purple	3.25541	1.37163	1.58978	4.92604	14.3353	1.62507e-05	3.70254e-05
gene-LOC107453125	purple	1.36595	6.53478	1.95993	1.81729	27.9435	5.94282e-08	2.99848e-07
gene-LOC107453133	grey60	11.5253	16.4972	12.7878	8.8046	78.6963	2.28558e-12	1.07357e-10
gene-LOC107453134	brown	3.24817	2.70842	1.21035	3.37189	32.2082	1.59117e-08	1.01534e-07
gene-LOC107453137	lightgreen	3.34371	4.24784	4.06858	7.31414	11.3217	8.74709e-05	0.000167396
gene-LOC107453182	grey	2.39	2.97942	3.84082	4.96917	62.7743	2.03523e-11	5.58613e-10
gene-LOC107453211	brown	5.12596	8.83635	4.92622	-0.660269	32.082	2.28414e-07	9.22718e-07
gene-LOC107453222	darkgrey	3.26291	9.10703	5.18874	-0.318575	16.4799	2.31621e-05	5.08364e-05
gene-LOC107453256	darkgrey	4.49822	3.99326	5.18788	-0.982543	8.77894	0.000429566	0.000709509
gene-LOC107453291	magenta	1.71135	2.88268	1.89439	-0.254605	3.99991	0.0194187	0.0239816
gene-LOC107453369	green	2.35169	2.92128	2.98305	2.22232	3.38993	0.0348535	0.0415953
gene-LOC107453383	brown	9.08287	12.8764	15.0035	8.57981	77.9887	2.51511e-12	1.15491e-10
gene-LOC107453386	black	3.81433	1.73149	4.84972	-0.900611	9.30897	0.000300095	0.000512337
gene-LOC107453388	magenta	3.19011	5.57245	2.15287	8.24999	19.2232	1.66024e-06	5.00329e-06
gene-LOC107453427	lightgreen	8.80637	2.63428	4.47538	-0.495197	23.4884	1.47962e-06	4.52864e-06
gene-LOC107453494	purple	1.93697	3.1923	1.84431	8.73722	33.6836	1.04147e-08	7.25548e-08
gene-LOC107453496	black	4.4968	3.43874	3.03515	6.22277	23.6621	2.87374e-07	1.11933e-06
gene-LOC107453539	green	2.04761	5.63214	2.32294	-0.0849333	10.9873	0.000102891	0.000193894
gene-LOC107453559	turquoise	1.24756	1.74914	1.02704	2.30577	9.27107	0.000307783	0.00052437
gene-LOC107453577	darkgrey	3.77472	2.71221	1.8056	1.62259	12.4384	4.37705e-05	8.94118e-05
gene-LOC107453597	red	1.58043	1.25954	1.25604	3.32209	18.3577	2.25512e-06	6.52193e-06
gene-LOC107453599	brown	5.05444	8.69973	4.66218	1.35788	21.5291	6.24499e-07	2.15843e-06
gene-LOC107453633	greenyellow	3.03705	4.20081	3.87807	8.62796	10.5942	0.000136045	0.000249063
gene-LOC107453646	greenyellow	3.24201	6.26287	4.30467	6.77094	20.018	1.18896e-06	3.74748e-06
gene-LOC107453663	brown	1.03137	4.279	2.29576	0.552408	8.99054	0.000371786	0.000621532
gene-LOC107453666	darkred	1.91348	4.21952	1.55814	4.98614	18.6185	2.1544e-06	6.27191e-06
gene-LOC107453670	turquoise	1.43956	1.24931	1.41527	4.49995	9.0458	0.00035812	0.000600886
gene-LOC107453671	purple	1.7232	5.23679	2.25154	6.59513	63.921	1.72875e-11	4.89455e-10
gene-LOC107453718	greenyellow	2.94611	5.92245	3.90651	11.8979	15.4451	9.37559e-06	2.27156e-05
gene-LOC107453766	turquoise	5.63957	7.88401	3.43423	2.15741	40.1411	1.94963e-09	1.90807e-08
gene-LOC107453784	turquoise	2.30206	5.88628	2.4325	5.09765	48.0288	3.55207e-10	4.84839e-09
gene-LOC107453794	brown	2.16492	7.48132	6.57367	4.4999	14.2887	1.68291e-05	3.82528e-05
gene-LOC107453810	brown	4.56896	5.19903	5.08668	1.28823	6.81302	0.00183308	0.0026787
gene-LOC107453813	brown	3.12832	4.23419	4.01146	3.42648	16.2687	6.28699e-06	1.5954e-05
gene-LOC107453828	brown	1.65476	6.63055	7.3066	1.45902	10.1127	0.000183922	0.000327188
gene-LOC107453872	darkred	4.06365	5.46316	4.10533	3.20462	12.372	4.75295e-05	9.62034e-05
gene-LOC107453912	turquoise	2.38093	4.48303	3.22236	5.26825	15.1937	1.06212e-05	2.54144e-05
gene-LOC107453962	brown	5.09589	11.3845	5.72962	2.56551	38.5192	3.20047e-09	2.83443e-08
gene-LOC107453979	brown	1.6509	7.53794	7.71325	0.961112	12.6994	3.92891e-05	8.12805e-05
gene-LOC107453988	brown	3.11133	3.76875	2.86351	-0.74567	7.27153	0.00126708	0.00190563
gene-LOC107454019	lightcyan	2.78316	5.32647	2.25502	4.23132	21.2436	7.23306e-07	2.44528e-06
gene-LOC107454023	green	2.23837	4.94014	1.63663	0.513539	15.1927	1.00461e-05	2.41865e-05
gene-LOC107454045	turquoise	2.00312	4.42442	1.32461	2.06497	13.0419	3.12756e-05	6.6266e-05
gene-LOC107454047	salmon	1.58276	5.42939	5.34563	4.56326	54.7812	9.3762e-11	1.76064e-09
gene-LOC107454052	magenta	3.26798	2.51083	2.76535	2.82084	32.3977	1.50558e-08	9.72455e-08
gene-LOC107454056	turquoise	5.99667	5.79829	7.12434	-2.09068	17.1216	1.36085e-05	3.16475e-05
gene-LOC107454090	black	5.23463	3.24321	1.74476	5.02565	46.242	5.08411e-10	6.40614e-09
gene-LOC107454107	darkgreen	2.17836	1.00491	3.69297	4.35992	5.98988	0.00350536	0.00487045
gene-LOC107454122	darkgrey	6.70643	11.5455	6.31492	4.34633	30.6048	2.86362e-08	1.64648e-07
gene-LOC107454123	turquoise	3.6729	5.86604	4.36731	-0.567904	12.923	3.33341e-05	7.01381e-05
gene-LOC107454125	magenta	5.13203	14.5346	6.13234	11.9764	62.3485	2.47317e-11	6.50766e-10
gene-LOC107454126	purple	4.39347	12.6582	4.31956	9.89457	39.2251	2.7371e-09	2.49135e-08
gene-LOC107454127	magenta	4.88743	14.445	6.32219	12.027	52.6015	1.45986e-10	2.46208e-09
gene-LOC107454128	lightcyan	4.88852	10.4357	2.1263	4.41375	51.0396	2.0256e-10	3.13556e-09
gene-LOC107454129	darkgrey	3.25697	9.63904	1.28263	2.28293	21.3717	6.7911e-07	2.31785e-06
gene-LOC107454152	green	2.59758	3.15372	2.34798	3.77907	9.11774	0.000351716	0.000591473
gene-LOC107454159	brown	5.3825	4.46456	4.92676	4.01915	57.6405	5.47036e-11	1.1753e-09
gene-LOC107454166	blue	2.56609	4.81565	3.79853	14.4816	15.9797	6.80621e-06	1.71284e-05
gene-LOC107454206	brown	3.02045	4.75938	3.01081	5.20962	40.2285	2.09464e-09	2.02461e-08
gene-LOC107454240	magenta	3.57669	1.24882	2.70227	7.48491	6.85505	0.00177499	0.00259821
gene-LOC107454248	purple	1.70904	5.12484	3.74742	4.01421	14.9374	1.20781e-05	2.84354e-05
gene-LOC107454271	turquoise	3.13907	3.0212	1.14348	5.31255	63.3886	1.83791e-11	5.15024e-10
gene-LOC107454275	grey60	6.92124	3.05783	2.85981	1.53069	24.7848	1.74978e-07	7.41383e-07
gene-LOC107454278	lightcyan	8.28282	6.0466	5.84086	3.00584	23.3192	3.26142e-07	1.24307e-06
gene-LOC107454291	green	1.50271	2.06284	2.17855	5.29023	5.77027	0.00419188	0.00574946
gene-LOC107454292	brown	2.20191	2.62361	1.83536	6.87194	18.0013	2.74225e-06	7.71473e-06
gene-LOC107454301	salmon	3.55125	8.18672	5.21817	8.01459	17.0671	4.32136e-06	1.14907e-05
gene-LOC107454327	magenta	5.05976	5.20357	3.80073	0.0130221	12.2514	4.88106e-05	9.85288e-05
gene-LOC107454351	grey60	3.03762	3.19528	4.39814	0.656701	5.06202	0.00757616	0.00996038
gene-LOC107454352	salmon	5.94068	11.7405	8.6927	6.83411	78.2862	2.41567e-12	1.1155e-10
gene-LOC107454354	turquoise	1.8655	2.89427	1.46462	3.2424	22.1417	4.68887e-07	1.68489e-06
gene-LOC107454387	lightcyan	2.88513	1.4144	3.17055	-0.179733	4.6765	0.0105099	0.0135086
gene-LOC107454438	darkred	3.16026	7.65726	5.52903	1.83622	22.2672	4.70149e-07	1.68868e-06
gene-LOC107454490	green	9.88165	8.8744	9.6362	5.52819	96.0349	2.71811e-13	2.44824e-11
gene-LOC107454499	darkgreen	8.22231	4.20938	5.51551	7.03408	52.3974	1.55362e-10	2.56222e-09
gene-LOC107454500	green	1.59491	3.34936	1.26726	1.55564	3.27385	0.0389622	0.0461927
gene-LOC107454540	grey60	2.80685	3.58581	1.56752	3.1008	16.9972	4.24718e-06	1.1321e-05
gene-LOC107454603	grey	1.68402	4.40958	1.23487	0.440706	6.30129	0.0026842	0.00380938
gene-LOC107454605	brown	7.12361	5.70911	6.8955	5.49746	36.1153	6.05391e-09	4.68785e-08
gene-LOC107454621	magenta	4.00718	5.3338	4.4357	-0.159704	12.3856	4.51059e-05	9.17851e-05
gene-LOC107454622	purple	3.10233	7.47701	8.71211	1.75027	24.0211	2.45051e-07	9.78831e-07
gene-LOC107454628	purple	5.30897	5.14319	3.86782	-0.653229	11.9208	5.89619e-05	0.000116904
gene-LOC107454633	brown	8.73219	11.0163	8.83559	7.57838	58.8691	4.73714e-11	1.05654e-09
gene-LOC107454634	purple	3.11148	8.03112	5.87381	3.93596	20.3108	1.0538e-06	3.36743e-06
gene-LOC107454637	magenta	6.00719	11.0523	9.30269	3.64708	89.4268	5.66201e-13	4.03289e-11
gene-LOC107454638	magenta	2.91582	10.6655	5.92727	3.17087	28.6655	5.21725e-08	2.68782e-07
gene-LOC107454639	magenta	7.7585	8.6717	13.1513	3.44363	63.0958	7.12239e-10	8.34577e-09
gene-LOC107454646	brown	2.07225	3.6242	7.70657	2.22683	13.2203	2.96836e-05	6.32857e-05
gene-LOC107454669	brown	1.32352	4.33568	7.6207	0.243607	11.0035	0.000102628	0.000193422
gene-LOC107454671	magenta	4.29377	9.66633	4.38809	8.20412	35.2026	7.72343e-09	5.70503e-08
gene-LOC107454710	brown	2.42806	12.7417	7.13502	4.61866	46.9411	4.68827e-10	6.00898e-09
gene-LOC107454724	grey60	2.98444	3.50712	1.51947	2.23961	11.688	6.79669e-05	0.000133084
gene-LOC107454760	brown	2.84692	2.01733	2.37223	1.91194	11.546	7.3507e-05	0.000142993
gene-LOC107454763	turquoise	2.66662	3.22382	1.34648	0.612356	6.34412	0.00259261	0.00368897
gene-LOC107454773	lightcyan	4.28089	2.46616	2.94251	-1.18172	4.80543	0.00937925	0.0121545
gene-LOC107454782	red	6.28426	3.74648	2.97595	2.13249	12.4951	4.42923e-05	9.03426e-05
gene-LOC107454811	tan	2.67291	4.76632	4.01071	11.6895	13.9665	1.97922e-05	4.42759e-05
gene-LOC107454812	black	3.1546	6.02631	4.27669	7.67827	17.1789	4.10412e-06	1.09879e-05
gene-LOC107454813	magenta	3.29126	5.52946	4.54346	11.3865	21.5261	6.3895e-07	2.19633e-06
gene-LOC107454814	blue	1.32388	1.08395	1.79969	6.3306	5.84392	0.00393721	0.00542284
gene-LOC107454832	brown	5.26862	10.2229	7.33422	2.28697	78.2575	1.97003e-12	9.7863e-11
gene-LOC107454849	magenta	2.25342	2.88257	3.52913	0.475296	8.05161	0.000715372	0.00113185
gene-LOC107454901	turquoise	4.54302	7.65102	4.88604	6.2647	79.2104	2.13311e-12	1.03763e-10
gene-LOC107454913	green	1.91897	4.05204	1.34764	-0.637711	6.63695	0.0020588	0.00298355
gene-LOC107454941	red	1.62495	3.85939	2.08679	6.48699	24.8321	1.8402e-07	7.7244e-07
gene-LOC107454960	brown	2.857	5.2122	4.74716	1.7048	8.01383	0.000754141	0.00118777
gene-LOC107454965	purple	2.6406	4.88943	4.06014	3.32761	19.2093	1.67012e-06	5.02814e-06
gene-LOC107454969	black	2.67536	3.63438	1.74734	6.06187	66.252	1.15555e-11	3.65694e-10
gene-LOC107454998	turquoise	3.32522	4.41268	4.37102	-0.989258	13.7957	2.07192e-05	4.60793e-05
gene-LOC107455011	cyan	7.9059	3.65193	5.21767	9.35757	42.0241	1.39897e-09	1.45516e-08
gene-LOC107455038	magenta	2.08423	3.91985	1.22132	2.06346	16.8877	4.41015e-06	1.1704e-05
gene-LOC107455039	turquoise	6.63593	10.3184	9.07033	6.27575	128.064	1.18163e-14	2.27551e-12
gene-LOC107455043	red	5.60586	11.569	5.26161	3.94972	43.2694	1.05027e-09	1.1402e-08
gene-LOC107455064	red	2.24135	1.96006	1.07085	4.92077	41.1469	1.49873e-09	1.53939e-08
gene-LOC107455071	turquoise	3.82075	9.04638	6.40174	1.52597	62.2312	2.22885e-11	5.95993e-10
gene-LOC107455072	magenta	4.35257	10.356	3.36357	5.56577	29.2771	4.30354e-08	2.29723e-07
gene-LOC107455074	turquoise	4.81471	1.5502	3.35396	-0.403267	8.57626	0.000494118	0.000806137
gene-LOC107455080	purple	4.72219	6.5927	5.58938	3.51882	12.4797	4.47247e-05	9.11113e-05
gene-LOC107455089	darkred	7.3761	11.2155	9.62706	5.45494	134.285	7.00806e-15	1.70652e-12
gene-LOC107455108	lightcyan	4.84298	10.4523	7.29625	1.63164	62.5435	2.1152e-11	5.73132e-10
gene-LOC107455124	green	2.78551	4.11546	2.41685	3.81713	3.91718	0.0211546	0.0259961
gene-LOC107455139	brown	3.41972	5.38314	3.17156	2.25411	25.1397	1.54911e-07	6.68981e-07
gene-LOC107455140	turquoise	3.74282	1.11083	1.71621	-0.0288057	5.74479	0.00421293	0.00577591
gene-LOC107455186	cyan	2.30653	2.28441	1.38501	2.98093	16.4498	5.42593e-06	1.39964e-05
gene-LOC107455195	red	1.60848	2.1935	2.24244	1.83914	10.4662	0.00014202	0.000258538
gene-LOC107455205	black	2.90976	3.22818	2.91918	3.08089	12.6623	3.97852e-05	8.21512e-05
gene-LOC107455214	cyan	9.35699	9.67998	9.26386	5.73906	131.668	8.7056e-15	1.86257e-12
gene-LOC107455228	magenta	3.35783	1.61575	2.75068	0.524779	6.24122	0.00281426	0.00398086
gene-LOC107455231	green	2.3705	4.98569	1.02999	0.705448	14.9857	1.11532e-05	2.65603e-05
gene-LOC107455239	brown	4.08978	2.78576	3.47247	2.73198	11.179	9.4769e-05	0.000180033
gene-LOC107455246	turquoise	2.53536	2.27702	1.71684	1.26417	17.5492	3.24595e-06	8.94751e-06
gene-LOC107455266	purple	3.88286	3.33292	2.10408	6.93282	35.2833	7.20241e-09	5.36678e-08
gene-LOC107455341	lightgreen	6.65827	7.45267	7.33223	8.55811	104.178	1.04325e-13	1.21379e-11
gene-LOC107455361	brown	1.60951	6.79182	2.65936	10.5726	35.8419	5.97389e-09	4.64784e-08
gene-LOC107455365	turquoise	1.24099	4.84108	2.99683	2.80237	22.538	4.07216e-07	1.4934e-06
gene-LOC107455386	brown	1.75352	2.85163	4.31681	-1.88617	3.86823	0.0219561	0.0269325
gene-LOC107455405	magenta	1.75218	4.69216	1.55038	3.43004	23.2362	3.17198e-07	1.21491e-06
gene-LOC107455416	brown	3.05422	3.41379	2.71355	6.64569	54.528	8.77485e-11	1.66681e-09
gene-LOC107455467	greenyellow	2.79637	3.59962	2.14227	5.47504	14.5137	1.49838e-05	3.44695e-05
gene-LOC107455476	darkgrey	1.18008	6.15429	4.39061	4.95082	20.6906	9.02794e-07	2.9534e-06
gene-LOC107455477	turquoise	2.37878	5.97463	3.48228	4.45776	17.4696	3.59299e-06	9.7938e-06
gene-LOC107455483	brown	4.29901	7.70236	6.20475	5.44588	71.5938	6.20052e-12	2.27394e-10
gene-LOC107455486	green	5.84263	5.37939	3.95409	1.8951	29.5698	3.57315e-08	1.97155e-07
gene-LOC107455532	green	5.78965	6.25423	7.54456	2.19276	34.4891	8.87517e-09	6.36164e-08
gene-LOC107455534	brown	5.00373	3.54827	6.55004	-0.408266	9.88471	0.000206646	0.000364332
gene-LOC107455537	blue	5.26602	4.42122	4.00105	1.95629	34.7507	7.73581e-09	5.70716e-08
gene-LOC107455560	red	3.62216	3.36244	1.23012	3.43959	21.0678	7.36107e-07	2.47986e-06
gene-LOC107455584	turquoise	3.31209	4.04386	2.26297	1.26044	13.8123	2.05369e-05	4.57606e-05
gene-LOC107455606	purple	2.8109	2.23036	3.16566	3.34399	5.32922	0.00605119	0.00808848
gene-LOC107455631	turquoise	3.75575	8.28903	4.63389	6.54383	126.176	1.17024e-14	2.27551e-12
gene-LOC107455634	red	2.02415	6.1735	2.41483	3.75524	16.9446	4.5737e-06	1.20891e-05
gene-LOC107455661	magenta	2.78306	5.79635	4.40961	3.06202	16.7135	5.09441e-06	1.32686e-05
gene-LOC107455673	darkgrey	5.89803	3.40983	2.17179	-0.0835443	11.4568	7.75121e-05	0.000150054
gene-LOC107455681	grey	5.24065	5.69647	7.44815	-1.82372	14.826	3.51486e-05	7.35125e-05
gene-LOC107455690	turquoise	2.04762	4.72313	4.23003	6.09217	12.9269	3.48585e-05	7.29616e-05
gene-LOC107455697	turquoise	4.58474	6.05751	4.43407	2.80239	24.2501	2.29314e-07	9.25442e-07
gene-LOC107455759	greenyellow	3.71155	4.64914	3.32095	2.27034	77.033	2.33231e-12	1.0831e-10
gene-LOC107455789	lightgreen	3.66625	5.06059	5.09081	5.67317	19.3552	1.56967e-06	4.76601e-06
gene-LOC107455799	lightgreen	4.99668	4.75017	1.78636	3.54608	27.3329	7.91007e-08	3.78598e-07
gene-LOC107455825	magenta	3.23417	2.14862	3.11267	4.17723	5.89869	0.00377442	0.00521176
gene-LOC107455845	darkgrey	2.62688	3.13581	4.2274	4.02203	33.9857	9.95043e-09	6.97381e-08
gene-LOC107455913	lightcyan	6.82841	8.50343	6.52145	2.38417	37.4969	4.11702e-09	3.46104e-08
gene-LOC107455922	purple	2.71977	5.24706	4.20938	7.70911	24.7352	1.95073e-07	8.11222e-07
gene-LOC107455938	brown	3.13472	1.5247	2.00452	5.68803	36.3248	5.05509e-09	4.06017e-08
gene-LOC107455960	lightcyan	3.5925	6.53019	2.3895	5.26574	24.2406	2.32835e-07	9.38208e-07
gene-LOC107455973	blue	3.49182	3.40765	1.6688	7.06518	16.3673	5.99858e-06	1.53241e-05
gene-LOC107456000	royalblue	7.34598	1.35713	7.34598	-1.50157	10.145	0.000883565	0.00137266
gene-LOC107456095	turquoise	4.3029	3.45931	3.90336	-1.49721	11.4315	7.8692e-05	0.000152069
gene-LOC107456098	magenta	5.21993	5.54923	5.21676	1.1813	18.6475	2.03062e-06	5.96239e-06
gene-LOC107456143	darkgrey	2.45284	5.42093	1.33238	0.18177	10.6133	0.000129558	0.00023826
gene-LOC107456177	turquoise	2.11402	1.43871	1.26397	4.91052	27.4765	6.92956e-08	3.41028e-07
gene-LOC107456184	turquoise	3.48278	4.53105	2.7699	-0.733106	10.2417	0.00016362	0.000294007
gene-LOC107456198	magenta	4.14368	4.71095	7.02739	1.2344	17.2735	3.76863e-06	1.02098e-05
gene-LOC107456260	magenta	1.44597	5.49294	1.47456	6.01639	14.9575	1.19564e-05	2.81855e-05
gene-LOC107456263	purple	4.00027	7.66538	5.01035	1.87851	22.2567	4.74299e-07	1.69949e-06
gene-LOC107456273	purple	2.08569	4.33542	4.15537	5.04053	8.49497	0.00053764	0.000869699
gene-LOC107456324	turquoise	1.6483	2.22311	2.89183	0.263634	6.87532	0.00171182	0.00251383
gene-LOC107456327	brown	6.37312	10.7697	6.19	5.8206	38.4014	3.36016e-09	2.93933e-08
gene-LOC107456328	darkgrey	4.23004	6.6058	3.37725	-0.444517	19.5187	1.36195e-06	4.21096e-06
gene-LOC107456329	brown	3.73229	5.28923	3.87323	0.665448	17.2158	3.78447e-06	1.02442e-05
gene-LOC107456330	magenta	4.47199	3.47434	3.48859	6.9426	13.0407	3.27431e-05	6.90185e-05
gene-LOC107456352	purple	3.42162	3.40622	3.51924	2.41901	8.05653	0.00073155	0.00115555
gene-LOC107456393	salmon	2.47992	1.67582	1.31812	7.37666	10.9596	0.00010742	0.000201624
gene-LOC107456427	black	1.81222	3.67178	1.59345	2.11595	22.9576	3.42847e-07	1.2947e-06
gene-LOC107456435	purple	3.46604	3.3085	2.12745	2.21612	4.02595	0.0191266	0.0236404
gene-LOC107456502	tan	5.06036	5.91986	4.16713	4.95896	44.8543	7.36416e-10	8.54358e-09
gene-LOC107456517	turquoise	1.44004	2.25629	1.99854	0.536451	6.19983	0.00290912	0.00409945
gene-LOC107456525	magenta	2.1592	2.44472	2.63313	2.75979	23.8387	2.46706e-07	9.83525e-07
gene-LOC107456536	salmon	4.82657	6.36175	6.64814	3.99555	49.6719	2.66253e-10	3.8627e-09
gene-LOC107456548	red	2.60788	1.95857	1.49979	6.00619	11.9906	5.8834e-05	0.000116721
gene-LOC107456581	cyan	4.82184	3.31375	3.15769	4.21806	16.3305	6.10442e-06	1.55543e-05
gene-LOC107456588	red	7.11741	8.5771	9.37433	4.94057	69.1957	8.86226e-12	2.97046e-10
gene-LOC107456593	brown	1.55917	2.54166	1.82025	3.24376	19.4906	1.37832e-06	4.25257e-06
gene-LOC107456679	blue	2.54911	3.89479	1.3478	-1.44457	3.59729	0.0283665	0.0343106
gene-LOC107456721	brown	2.21527	2.066	4.6148	0.331226	7.74562	0.000892373	0.00138516
gene-LOC107456769	cyan	1.50682	2.05761	1.22733	8.926	13.0178	3.16265e-05	6.69231e-05
gene-LOC107456779	darkgrey	2.13843	8.28292	4.55421	5.0061	38.8832	2.97901e-09	2.67296e-08
gene-LOC107456784	cyan	1.65797	7.68771	4.49876	5.98147	30.1845	3.2528e-08	1.82676e-07
gene-LOC107456798	green	4.56236	3.66688	5.47776	2.41963	23.0486	3.42594e-07	1.29404e-06
gene-LOC107456855	darkgrey	1.75872	3.48084	3.01536	0.319138	6.74408	0.00189428	0.00276148
gene-LOC107456898	brown	3.50076	7.42348	3.67982	-0.552507	17.7496	2.96266e-06	8.25826e-06
gene-LOC107456913	red	1.44592	3.75577	7.78085	-1.16079	8.67836	0.000814736	0.00127491
gene-LOC107456955	red	2.98247	3.91991	7.83046	-1.34627	10.2127	0.000335439	0.000566541
gene-LOC107457023	blue	1.71349	3.9656	4.24938	0.647447	14.0974	1.76541e-05	3.99474e-05
gene-LOC107457031	purple	2.76748	3.88505	3.13485	1.36015	7.1654	0.00138889	0.00207265
gene-LOC107457049	turquoise	1.80425	2.58432	3.46347	2.52073	17.513	3.30019e-06	9.08633e-06
gene-LOC107457053	darkgrey	2.7167	4.16943	3.55411	0.158875	5.17681	0.00684435	0.00906223
gene-LOC107457086	black	2.19969	2.85692	1.65624	1.19884	5.66109	0.00451531	0.0061565
gene-LOC107457132	green	3.17263	3.63432	2.73451	-1.4432	7.61886	0.000979117	0.0015098
gene-LOC107457137	turquoise	4.76406	7.90194	7.47392	4.70845	48.0903	3.68261e-10	4.98823e-09
gene-LOC107457138	lightcyan	3.54693	9.72837	2.40513	5.73651	20.4696	9.87576e-07	3.18939e-06
gene-LOC107457167	blue	3.8615	1.66067	4.33408	1.40603	16.4248	5.49114e-06	1.4149e-05
gene-LOC107457180	green	2.74205	4.547	3.93989	0.222203	14.4332	1.48097e-05	3.4112e-05
gene-LOC107457228	purple	2.65594	4.57821	2.48594	1.88825	22.2347	4.52266e-07	1.6331e-06
gene-LOC107457236	green	6.62587	13.7816	7.4425	6.57983	91.3843	4.63718e-13	3.5031e-11
gene-LOC107457237	darkgrey	7.18806	9.76509	6.58679	3.10734	35.827	6.53452e-09	4.98012e-08
gene-LOC107457239	green	7.89243	15.4143	16.8983	8.88216	178.994	2.74812e-16	2.2525e-13
gene-LOC107457241	black	12.3476	12.7124	14.0649	4.34322	297.192	6.70778e-16	3.43627e-13
gene-LOC107457256	turquoise	1.16182	4.42151	4.76369	5.43442	51.6471	1.70761e-10	2.74171e-09
gene-LOC107457320	turquoise	1.26844	1.78843	1.10952	4.84344	17.7481	2.96473e-06	8.26264e-06
gene-LOC107457322	green	4.72981	5.10538	4.21015	1.20574	12.9551	3.35895e-05	7.05848e-05
gene-LOC107457328	brown	4.214	10.9354	5.35006	2.16014	23.3312	3.24694e-07	1.2387e-06
gene-LOC107457330	turquoise	7.20819	8.36123	8.36123	-1.13345	56.1799	1.3878e-07	6.10578e-07
gene-LOC107457386	grey	2.9919	5.143	4.36748	-0.637605	8.67725	0.000460733	0.000756414
gene-LOC107457387	grey60	9.56125	15.0534	15.0534	5.33101	118.201	2.24111e-09	2.13969e-08
gene-LOC107457427	cyan	2.31395	1.10994	2.39607	2.8784	4.62156	0.0111425	0.0142669
gene-LOC107457429	brown	1.21858	2.93312	1.6915	1.63597	7.43602	0.00112069	0.00170628
gene-LOC107457442	magenta	7.85337	5.45444	6.1636	-0.00774268	33.3274	1.15208e-08	7.86264e-08
gene-LOC107457445	black	6.8397	2.33943	1.59607	0.664797	15.6343	8.06181e-06	1.98643e-05
gene-LOC107457565	green	1.72236	1.4644	1.41562	4.21099	21.5941	5.81279e-07	2.02743e-06
gene-LOC110281915	salmon	2.30038	5.69643	4.28084	8.03785	12.8776	3.58204e-05	7.48127e-05
gene-LOC110281924	turquoise	2.12301	4.67823	1.89018	8.05564	23.0243	3.60309e-07	1.34945e-06
gene-LOC110281925	red	2.00185	3.84513	1.20289	3.928	19.0216	1.7519e-06	5.22448e-06
gene-LOC110281984	salmon	6.17974	9.23054	9.23054	-0.360546	32.4581	3.20628e-06	8.85156e-06
gene-LOC110282009	turquoise	2.98257	5.8983	4.52535	6.80544	16.1356	6.70013e-06	1.68899e-05
gene-LOC110282010	turquoise	1.25669	3.31899	1.23804	4.93643	23.8193	2.54953e-07	1.01197e-06
gene-LOC110282421	turquoise	2.4462	6.44839	2.75681	-1.26172	13.8049	2.06177e-05	4.59088e-05
gene-LOC110282429	grey60	2.33451	4.79	4.18043	-0.122392	20.2546	1.00001e-06	3.22258e-06
gene-LOC110282464	purple	6.24598	7.07361	3.30929	-1.4069	20.3333	9.67957e-07	3.13467e-06
gene-LOC110282473	turquoise	1.76857	2.75443	1.83757	0.673606	7.92553	0.000783223	0.00122935
gene-LOC110282639	grey60	2.65685	4.08241	1.74558	2.06021	17.7616	2.94652e-06	8.22166e-06
gene-LOC110282663	darkgreen	1.6646	2.71433	1.76415	2.34602	15.8835	7.13323e-06	1.78581e-05
gene-LOC110282666	magenta	4.29053	8.99695	4.82299	1.44299	21.5208	6.27905e-07	2.16653e-06
gene-LOC110282729	magenta	1.49057	3.32476	1.5125	5.19407	4.58475	0.0115315	0.0147178
gene-LOC110282738	cyan	5.97647	5.14284	5.14196	3.62535	39.7695	2.39483e-09	2.24719e-08
gene-LOC110282877	black	1.15564	2.30661	1.29287	-0.492225	3.87793	0.0217574	0.0267028
gene-LOC110282987	red	3.09267	6.29582	2.12055	7.31545	19.7334	1.33848e-06	4.14934e-06
gene-LOC110283008	turquoise	2.33841	4.94114	2.57339	0.976814	9.78193	0.000220785	0.000386681
gene-LOC110283020	lightgreen	1.63981	1.83432	2.05916	-0.295332	4.14109	0.0170439	0.0212211
gene-LOC110283129	turquoise	5.14723	9.15228	4.78083	2.90587	22.3583	4.68426e-07	1.68397e-06
gene-LOC110283152	cyan	2.73848	2.54232	7.2884	-0.0983518	7.66467	0.000951113	0.0014691
gene-LOC110283155	lightcyan	5.70024	7.54294	4.92743	0.213649	20.716	8.29364e-07	2.75329e-06
gene-LOC110283186	turquoise	4.47498	4.0009	1.59218	-0.938566	8.09428	0.000693872	0.0011007
gene-LOC110283201	magenta	4.02254	6.29175	6.32542	1.50808	22.4234	4.32743e-07	1.57259e-06
gene-LOC110283230	blue	2.94412	3.72409	6.63325	-0.229976	20.0459	1.09066e-06	3.46926e-06
gene-LOC110283364	greenyellow	8.18623	8.36657	10.4725	3.3159	69.8205	7.88168e-12	2.73738e-10
gene-LOC110283387	royalblue	10.2055	14.6241	19.3129	9.588	90.4234	3.3823e-11	8.31274e-10
gene-LOC110283388	turquoise	10.9563	13.4725	16.8306	7.10576	86.0547	5.16994e-11	1.12701e-09
gene-LOC110283389	black	10.9625	13.3051	11.6523	5.31542	128.167	1.17119e-14	2.27551e-12
gene-LOC110283390	grey60	14.0049	12.2605	14.0049	4.28331	317.561	7.47744e-13	4.76956e-11
gene-LOC110283573	darkgrey	3.38243	1.85355	1.41927	4.46249	14.9944	1.15494e-05	2.73835e-05

## Sheet: Table S5
Table S5. Module colors for toxin-related coding genes in the WGCNA of the venom glands.
Part1. Module color for toxin coding genes. This statistic is based on Zhu et al. Chromosomal-level genome of a sheet-web spider provides insight into the composition and evolution of venom. Mol Ecol Resour. 2022;22(6):2333–2348. https://doi.org/10.1111/1755-0998.13601.					Part2. Module color for coding genes detected in common house spider venom proteome. This statistic is based on Haney et al. Alternative Transcription at Venom Genes and Its Role as a Complementary Mechanism for the Generation of Venom Complexity in the Common House Spider. Front Ecol Evol. 2019 Apr;7:85. doi: 10.3389/fevo.2019.00085.
probes	moduleColor from WGCNA	cds_id	NR_annotation	protein type	probes	moduleColor from WGCNA	NR_evalue	NR_subject	NR_annotation
gene-LOC107436721	brown	XP_015904002.1	delta-latroinsectotoxin-Lt1a-like [Parasteatoda tepidariorum]	latrotoxin	gene-LOC107437389	turquoise	0	XP_015904862.1	PREDICTED: uncharacterized protein LOC107437389 [Parasteatoda tepidariorum]
gene-LOC107437238	black	XP_015904655.1	cysteine-rich venom protein LEI1-like isoform X1 [Parasteatoda tepidariorum]	CRISP	gene-LOC107437797	blue	0	XP_015905383.1	PREDICTED: alpha-latrocrustotoxin-Lt1a-like [Parasteatoda tepidariorum]
gene-LOC107437797	blue	XP_015905383.1	alpha-latrocrustotoxin-Lt1a-like [Parasteatoda tepidariorum]	latrotoxin	gene-LOC107437800	grey60	0	XP_015905387.1	PREDICTED: delta-latroinsectotoxin-Lt1a-like [Parasteatoda tepidariorum]
gene-LOC107437799	lightgreen	XP_015905385.1	alpha-latroinsectotoxin-Lt1a-like [Parasteatoda tepidariorum]	latrotoxin	gene-LOC107438355	turquoise	0	XP_015906122.1	PREDICTED: alpha-latroinsectotoxin-Lt1a-like [Parasteatoda tepidariorum]
gene-LOC107437800	grey60	XP_015905387.1	delta-latroinsectotoxin-Lt1a [Parasteatoda tepidariorum]	latrotoxin	gene-LOC107438655	purple	0	XP_015906472.1	PREDICTED: alpha-latrocrustotoxin-Lt1a-like [Parasteatoda tepidariorum]
gene-LOC107438355	turquoise	XP_015906122.1	alpha-latroinsectotoxin-Lt1a-like [Parasteatoda tepidariorum]	latrotoxin	gene-LOC107438838	brown	0	KFM61591.1	glucose-regulated protein, partial [Stegodyphus mimosarum]
gene-LOC107438655	purple	XP_015906472.1	alpha-latrocrustotoxin-Lt1a-like [Parasteatoda tepidariorum]	latrotoxin	gene-LOC107438979	grey60	0	XP_015920492.1	PREDICTED: membrane metallo-endopeptidase-like 1 [Parasteatoda tepidariorum]
gene-LOC107440043	grey60	XP_015908305.1	delta-latroinsectotoxin-Lt1a-like [Parasteatoda tepidariorum]	latrotoxin	gene-LOC107438986	black	5.2e-243	XP_015906906.1	PREDICTED: endothelin-converting enzyme 1-like [Parasteatoda tepidariorum]
gene-LOC107440044	turquoise	XP_015908307.1	alpha-latrocrustotoxin-Lt1a-like [Parasteatoda tepidariorum]	latrotoxin	gene-LOC107439099	cyan	3e-178	XP_015907063.1	PREDICTED: leucine-rich repeat and immunoglobulin-like domain-containing nogo receptor-interacting protein 3 isoform X3 [Parasteatoda tepidariorum]
gene-LOC107440045	grey60	XP_015908308.1	delta-latroinsectotoxin-Lt1a-like [Parasteatoda tepidariorum]	latrotoxin	gene-LOC107439311	purple	8.5e-172	XP_015907385.1	PREDICTED: cathepsin L1-like [Parasteatoda tepidariorum]
gene-LOC107440046	red	XP_015908309.1	alpha-latrocrustotoxin-Lt1a-like [Parasteatoda tepidariorum]	latrotoxin	gene-LOC107440044	turquoise	0	XP_015908307.1	PREDICTED: alpha-latrocrustotoxin-Lt1a-like [Parasteatoda tepidariorum]
gene-LOC107440049	grey60	XP_015908314.1	delta-latroinsectotoxin-Lt1a-like [Parasteatoda tepidariorum]	latrotoxin	gene-LOC107440045	grey60	0	XP_015908308.1	PREDICTED: delta-latroinsectotoxin-Lt1a-like [Parasteatoda tepidariorum]
gene-LOC107440050	grey60	XP_015908315.1	delta-latroinsectotoxin-Lt1a-like [Parasteatoda tepidariorum]	latrotoxin	gene-LOC107440046	red	6.9e-300	XP_015908309.1	PREDICTED: alpha-latrocrustotoxin-Lt1a-like [Parasteatoda tepidariorum]
gene-LOC107440051	grey60	XP_015908316.1	alpha-latrocrustotoxin-Lt1a-like [Parasteatoda tepidariorum]	latrotoxin	gene-LOC107440050	grey60	0	XP_015908315.1	PREDICTED: delta-latroinsectotoxin-Lt1a-like [Parasteatoda tepidariorum]
gene-LOC107441484	darkgrey	XP_015910248.1	phospholipase D SpeSicTox-betaIIA1-like isoform X1	SMaseD	gene-LOC107440051	grey60	0	XP_015908316.1	PREDICTED: alpha-latrocrustotoxin-Lt1a-like [Parasteatoda tepidariorum]
gene-LOC107441666	brown	XP_015910496.1	uncharacterized protein LOC107441666 [Parasteatoda tepidariorum]	PLA2	gene-LOC107440350	black	3e-243	XP_015908741.1	PREDICTED: carboxypeptidase B-like [Parasteatoda tepidariorum]
gene-LOC107441685	grey	XP_015910516.1	angiotensin-converting enzyme	ACE	gene-LOC107440630	black	2.4e-91	XP_015909086.1	PREDICTED: uncharacterized protein LOC107440630 [Parasteatoda tepidariorum]
gene-LOC107442320	grey60	XP_015911340.1	delta-latroinsectotoxin-Lt1a-like, partial [Parasteatoda tepidariorum]	latrotoxin	gene-LOC107440957	magenta	7.2e-212	XP_015928352.1	PREDICTED: inactive pancreatic lipase-related protein 1-like [Parasteatoda tepidariorum]
gene-LOC107442814	darkgrey	XP_015911956.1	phospholipase A2-like [Parasteatoda tepidariorum]	PLA2	gene-LOC107441084	turquoise	0	XP_015909717.1	PREDICTED: low-density lipoprotein receptor-related protein 2-like [Parasteatoda tepidariorum]
gene-LOC107443228	darkturquoise	XP_015912509.1	uncharacterized protein LOC107443228, partial [Parasteatoda tepidariorum]	ALL7	gene-LOC107441452	black	2.7e-188	XP_015910201.1	PREDICTED: receptor-type tyrosine-protein phosphatase T-like [Parasteatoda tepidariorum]
gene-LOC107443544	lightgreen	XP_015912949.1	alpha-latrocrustotoxin-Lt1a-like [Parasteatoda tepidariorum]	latrotoxin	gene-LOC107441704	cyan	0	XP_013777348.1	PREDICTED: low-density lipoprotein receptor-related protein 4-like, partial [Limulus polyphemus]
gene-LOC107444035	cyan	XP_015913568.1	alpha-latrotoxin associated low molecular weight protein SGV150-311 [Parasteatoda tepidariorum]	latrodectin	gene-LOC107442302	tan	5.3e-10	XP_015911317.1	PREDICTED: uncharacterized protein LOC107442302 [Parasteatoda tepidariorum]
gene-LOC107444037	darkgrey	XP_015913571.1	alpha-latrotoxin associated low molecular weight protein SGV150-311-like [Parasteatoda tepidariorum]	latrodectin	gene-LOC107442336	purple	5.1e-64	XP_015911359.1	PREDICTED: uncharacterized protein LOC107442336 isoform X1 [Parasteatoda tepidariorum]
gene-LOC107444143	green	XP_015913714.1	inactive angiotensin-converting enzyme-related protein	ACE	gene-LOC107442337	purple	6.3e-66	XP_015911361.1	PREDICTED: uncharacterized protein LOC107442337 [Parasteatoda tepidariorum]
gene-LOC107444596	grey60	XP_015914299.1	delta-latroinsectotoxin-Lt1a-like [Parasteatoda tepidariorum]	latrotoxin	gene-LOC107442338	cyan	3.4e-75	XP_015911365.1	PREDICTED: uncharacterized protein LOC107442338 [Parasteatoda tepidariorum]
gene-LOC107444605	magenta	XP_021004163.1	delta-latroinsectotoxin-Lt1a [Parasteatoda tepidariorum]	latrotoxin	gene-LOC107442339	darkgrey	1.6e-66	XP_015911366.1	PREDICTED: uncharacterized protein LOC107442339 [Parasteatoda tepidariorum]
gene-LOC107444615	royalblue	XP_015914317.1	delta-latroinsectotoxin-Lt1a-like [Parasteatoda tepidariorum]	latrotoxin	gene-LOC107442342	black	6.8e-58	XP_015911377.1	PREDICTED: uncharacterized protein LOC107442342 isoform X1 [Parasteatoda tepidariorum]
gene-LOC107444636	grey60	XP_015914337.2	delta-latroinsectotoxin-Lt1a-like [Parasteatoda tepidariorum]	latrotoxin	gene-LOC107442345	magenta	5.7e-63	XP_015911381.1	PREDICTED: uncharacterized protein LOC107442345 [Parasteatoda tepidariorum]
gene-LOC107444656	blue	XP_015914354.1	delta-latroinsectotoxin-Lt1a [Parasteatoda tepidariorum]	latrotoxin	gene-LOC107442349	black	2.9e-63	XP_015911386.1	PREDICTED: uncharacterized protein LOC107442349 [Parasteatoda tepidariorum]
gene-LOC107444672	blue	XP_015914375.1	delta-latroinsectotoxin-Lt1a-like [Parasteatoda tepidariorum]	latrotoxin	gene-LOC107442754	green	1.1e-292	XP_015920492.1	PREDICTED: membrane metallo-endopeptidase-like 1 [Parasteatoda tepidariorum]
gene-LOC107444674	royalblue	XP_015914373.1	delta-latroinsectotoxin-Lt1a-like [Parasteatoda tepidariorum]	latrotoxin	gene-LOC107442952	black	8.5e-124	XP_015912134.1	PREDICTED: CRISP/Allergen/PR-1-like isoform X1 [Parasteatoda tepidariorum]
gene-LOC107444678	grey60	XP_015914379.2	delta-latroinsectotoxin-Lt1a [Parasteatoda tepidariorum]	latrotoxin	gene-LOC107443130	darkturquoise	3.3e-76	KFM80344.1	Chondroadherin-like protein, partial [Stegodyphus mimosarum]
gene-LOC107444780	grey60	XP_015914492.1	delta-latroinsectotoxin-Lt1a-like [Parasteatoda tepidariorum]	latrotoxin	gene-LOC107443390	blue	0	XP_015912727.1	PREDICTED: low-density lipoprotein receptor-related protein 2-like [Parasteatoda tepidariorum]
gene-LOC107444799	grey60	XP_015914512.1	delta-latroinsectotoxin-Lt1a [Parasteatoda tepidariorum]	latrotoxin	gene-LOC107444035	cyan	2.3e-42	XP_015913568.1	PREDICTED: alpha-latrotoxin associated low molecular weight protein SGV150-311-like [Parasteatoda tepidariorum]
gene-LOC107444913	darkturquoise	XP_015914666.1	uncharacterized protein LOC107444913 isoform X1 [Parasteatoda tepidariorum]	ALL7	gene-LOC107444596	grey60	0	XP_015914299.1	PREDICTED: delta-latroinsectotoxin-Lt1a-like [Parasteatoda tepidariorum]
gene-LOC107445259	red	XP_021000307.1	LOW QUALITY PROTEIN: alpha-latrotoxin-Lh1a-like [Parasteatoda tepidariorum]	latrotoxin	gene-LOC107444605	magenta	0	XP_015914306.1	delta-latroinsectotoxin-Lt1a
gene-LOC107445552	brown	XP_015915463.1	angiotensin-converting enzyme-like	ACE	gene-LOC107444615	royalblue	0	XP_015914317.1	PREDICTED: delta-latroinsectotoxin-Lt1a-like [Parasteatoda tepidariorum]
gene-LOC107445555	lightgreen	XP_021004375.1	angiotensin-converting enzyme-like	ACE	gene-LOC107444636	grey60	0	XP_015914337.1	PREDICTED: delta-latroinsectotoxin-Lt1a-like [Parasteatoda tepidariorum]
gene-LOC107445871	grey60	XP_015915844.2	alpha-latrocrustotoxin-Lt1a-like [Parasteatoda tepidariorum]	latrotoxin	gene-LOC107444656	blue	0	XP_015914354.1	PREDICTED: delta-latroinsectotoxin-Lt1a-like [Parasteatoda tepidariorum]
gene-LOC107445879	greenyellow	XP_015915854.1	alpha-latrotoxin-Lt1a-like [Parasteatoda tepidariorum]	latrotoxin	gene-LOC107444672	blue	0	XP_015914375.1	PREDICTED: delta-latroinsectotoxin-Lt1a-like [Parasteatoda tepidariorum]
gene-LOC107446470	lightgreen	XP_015916629.2	alpha-latrotoxin-Lt1a-like [Parasteatoda tepidariorum]	latrotoxin	gene-LOC107444678	grey60	0	XP_015914379.1	PREDICTED: delta-latroinsectotoxin-Lt1a-like [Parasteatoda tepidariorum]
gene-LOC107447126	cyan	XP_015917450.1	U3-lycotoxin-Ls1w-like isoform X1 [Parasteatoda tepidariorum]	lycotoxin	gene-LOC107444780	grey60	0	XP_015914492.1	PREDICTED: delta-latroinsectotoxin-Lt1a-like [Parasteatoda tepidariorum]
gene-LOC107447768	purple	XP_015918256.1	CRISP/Allergen/PR-1-like [Parasteatoda tepidariorum]	CRISP	gene-LOC107444792	green	1.8e-62	XP_015914501.1	PREDICTED: uncharacterized protein LOC107444792 [Parasteatoda tepidariorum]
gene-LOC107448072	grey60	XP_015918646.1	alpha-latrocrustotoxin-Lt1a-like [Parasteatoda tepidariorum]	latrotoxin	gene-LOC107444799	grey60	0	XP_015914512.1	PREDICTED: delta-latroinsectotoxin-Lt1a-like [Parasteatoda tepidariorum]
gene-LOC107448073	greenyellow	XP_015918647.1	alpha-latrocrustotoxin-Lt1a-like [Parasteatoda tepidariorum]	latrotoxin	gene-LOC107444859	blue	2.4e-250	XP_015919791.1	PREDICTED: angiotensin-converting enzyme-like [Parasteatoda tepidariorum]
gene-LOC107448634	magenta	XP_015919386.1	phospholipase D LcsSicTox-betaIC1	SMaseD	gene-LOC107444945	darkgrey	9.6e-218	KFM78806.1	Heat shock protein 83, partial [Stegodyphus mimosarum]
gene-LOC107448635	greenyellow	XP_015919393.1	phospholipase D LgRec1 isoform X1	SMaseD	gene-LOC107445743	darkgrey	0	XP_015915706.1	PREDICTED: vitellogenin-like [Parasteatoda tepidariorum]
gene-LOC107448934	brown	XP_021004365.1	angiotensin-converting enzyme-like	ACE	gene-LOC107445871	grey60	0	XP_015915844.1	PREDICTED: alpha-latrocrustotoxin-Lt1a-like [Parasteatoda tepidariorum]
gene-LOC107451035	cyan	XP_015922490.1	hyaluronidase [Parasteatoda tepidariorum]	HYAL	gene-LOC107445879	greenyellow	0	XP_015915854.1	PREDICTED: alpha-latrotoxin-Lt1a-like [Parasteatoda tepidariorum]
gene-LOC107451077	lightgreen	XP_021000276.1	alpha-latrocrustotoxin-Lt1a-like [Parasteatoda tepidariorum]	latrotoxin	gene-LOC107446098	black	1.2e-60	XP_015916143.1	PREDICTED: uncharacterized protein LOC107446098 isoform X1 [Parasteatoda tepidariorum]
gene-LOC107451562	green	XP_015923188.1	cysteine-rich secretory protein 2-like [Parasteatoda tepidariorum]	CRISP	gene-LOC107446375	darkred	1.1e-263	XP_015916488.1	PREDICTED: carboxypeptidase D-like [Parasteatoda tepidariorum]
gene-LOC107451912	brown	XP_015923636.1	basic phospholipase A2 caudoxin-like isoform X1 [Parasteatoda tepidariorum]	PLA2	gene-LOC107446470	lightgreen	0	XP_015916629.1	PREDICTED: alpha-latrotoxin-Lt1a-like [Parasteatoda tepidariorum]
gene-LOC107452059	lightcyan	XP_015923833.1	phospholipase A2 Scol/Pla isoform X1 [Parasteatoda tepidariorum]	PLA2	gene-LOC107447126	cyan	1.7e-62	XP_015917456.1	PREDICTED: toxin CSTX-10-like isoform X2 [Parasteatoda tepidariorum]
gene-LOC107452170	salmon	XP_015923975.1	arginine kinase isoform X1 [Parasteatoda tepidariorum]	AK	gene-LOC107447456	black	2.4e-181	XP_015917862.1	PREDICTED: corticotropin-releasing factor-binding protein-like [Parasteatoda tepidariorum]
gene-LOC107452436	grey60	XP_015924398.1	alpha-latrotoxin-Lh1a-like [Parasteatoda tepidariorum]	latrotoxin	gene-LOC107448072	grey60	0	XP_015918646.1	PREDICTED: alpha-latrocrustotoxin-Lt1a-like [Parasteatoda tepidariorum]
gene-LOC107452600	darkorange	XP_015924595.1	uncharacterized protein LOC107452600, partial [Parasteatoda tepidariorum]	ALL7	gene-LOC107448073	greenyellow	0	XP_015918647.1	PREDICTED: alpha-latrocrustotoxin-Lt1a-like [Parasteatoda tepidariorum]
gene-LOC107452626	darkturquoise	XP_015924650.1	uncharacterized protein LOC107452626 [Parasteatoda tepidariorum]	ALL7	gene-LOC107449388	grey60	1.7e-166	XP_015920384.1	PREDICTED: uncharacterized protein LOC107449388 isoform X2 [Parasteatoda tepidariorum]
gene-LOC107453065	blue	XP_021004621.1	CRISP/Allergen/PR-1-like [Parasteatoda tepidariorum]	CRISP	gene-LOC107449770	purple	1.1e-58	XP_015920901.1	PREDICTED: uncharacterized protein LOC107449770 [Parasteatoda tepidariorum]
gene-LOC107453071	blue	XP_015925233.1	CRISP/Allergen/PR-1-like [Parasteatoda tepidariorum]	CRISP	gene-LOC107450168	black	0	XP_015921397.1	PREDICTED: pancreatic alpha-amylase-like [Parasteatoda tepidariorum]
gene-LOC107453133	grey60	XP_015925317.1	alpha-latrocrustotoxin-Lt1a-like [Parasteatoda tepidariorum]	latrotoxin	gene-LOC107450277	darkgrey	2.4e-136	XP_015921523.1	PREDICTED: receptor-type tyrosine-protein phosphatase T-like [Parasteatoda tepidariorum]
gene-LOC107453218	lightcyan	XP_021000049.1	angiotensin-converting enzyme	ACE	gene-LOC107451035	cyan	1.9e-235	XP_015922490.1	PREDICTED: hyaluronidase-like [Parasteatoda tepidariorum]
gene-LOC107453236	magenta	XP_015925460.1	uncharacterized protein LOC107453236 [Parasteatoda tepidariorum]	PLA2	gene-LOC107451685	grey60	8.7e-175	XP_015906191.1	PREDICTED: roundabout homolog 1-like [Parasteatoda tepidariorum]
gene-LOC107453245	cyan	XP_015925479.1	uncharacterized protein LOC107453245 isoform X1 [Parasteatoda tepidariorum]	PLA2	gene-LOC107451728	lightgreen	4.6e-22	XP_015923403.1	PREDICTED: U9-ctenitoxin-Pr1a-like isoform X1 [Parasteatoda tepidariorum]
gene-LOC107453256	darkgrey	XP_015925500.1	uncharacterized protein LOC107453256 [Parasteatoda tepidariorum]	PLA2	gene-LOC107452277	green	0	XP_015924123.1	PREDICTED: neuroendocrine convertase 1-like [Parasteatoda tepidariorum]
gene-LOC107454074	grey	XP_015926612.1	CRISP/Allergen/PR-1 isoform X1 [Parasteatoda tepidariorum]	CRISP	gene-LOC107452436	grey60	0	XP_015924398.1	PREDICTED: alpha-latrotoxin-Lh1a-like [Parasteatoda tepidariorum]
gene-LOC107455361	brown	XP_015928377.1	arginine kinase [Parasteatoda tepidariorum]	AK	gene-LOC107452529	turquoise	7.2e-199	XP_015924507.1	PREDICTED: peptidyl-glycine alpha-amidating monooxygenase A-like [Parasteatoda tepidariorum]
gene-LOC107455541	brown	XP_015928633.1	delta-latroinsectotoxin-Lt1a-like [Parasteatoda tepidariorum]	latrotoxin	gene-LOC107453133	grey60	0	XP_015925317.1	PREDICTED: alpha-latrocrustotoxin-Lt1a-like [Parasteatoda tepidariorum]
gene-LOC107455903	magenta	XP_015929112.1	cysteine-rich secretory protein 1 isoform X1 [Parasteatoda tepidariorum]	CRISP	gene-LOC107454490	green	1.6e-62	XP_015927181.1	PREDICTED: leucine-rich repeat-containing protein 15-like [Parasteatoda tepidariorum]
gene-LOC107456845	lightgreen	XP_015930295.1	alpha-latrocrustotoxin-Lt1a-like [Parasteatoda tepidariorum]	latrotoxin	gene-LOC107454499	darkgreen	5.6e-178	XP_015927198.1	PREDICTED: leucine-rich repeat-containing protein 15-like isoform X1 [Parasteatoda tepidariorum]
gene-LOC107457562	blue	XP_021003386.1	phospholipase D LcsSicTox-betaIC1-like	SMaseD	gene-LOC107454605	brown	4e-201	XP_015927333.1	PREDICTED: chitotriosidase-1-like [Parasteatoda tepidariorum]
gene-LOC110281984	salmon	XP_021000059.1	delta-latroinsectotoxin-Lt1a-like [Parasteatoda tepidariorum]	latrotoxin	gene-LOC107454635	magenta	3.6e-117	XP_015927369.1	PREDICTED: uncharacterized protein LOC107454635 [Parasteatoda tepidariorum]
gene-LOC110282621	blue	XP_021002172.1	uncharacterized protein LOC110282621 [Parasteatoda tepidariorum]	ALL7	gene-LOC107455011	cyan	8.3e-154	XP_015927890.1	PREDICTED: leucine-rich repeat-containing G-protein coupled receptor 6-like [Parasteatoda tepidariorum]
gene-LOC110283387	royalblue	XP_021004145.1	delta-latroinsectotoxin-Lt1a-like [Parasteatoda tepidariorum]	latrotoxin	gene-LOC107455089	darkred	4.2e-197	XP_015928014.1	PREDICTED: leucine-rich repeat-containing G-protein coupled receptor 4-like isoform X1 [Parasteatoda tepidariorum]
gene-LOC110283388	turquoise	XP_021004146.1	delta-latroinsectotoxin-Lt1a-like [Parasteatoda tepidariorum]	latrotoxin	gene-LOC107455532	green	1.1e-170	XP_015927181.1	PREDICTED: leucine-rich repeat-containing protein 15-like [Parasteatoda tepidariorum]
gene-LOC110283390	grey60	XP_021004164.1	delta-latroinsectotoxin-Lt1a-like [Parasteatoda tepidariorum]	latrotoxin	gene-LOC107456447	blue	4.6e-69	XP_015919390.1	PREDICTED: lysosomal alpha-mannosidase-like [Parasteatoda tepidariorum]
					gene-LOC107457239	green	2.5e-44	XP_015930837.1	PREDICTED: uncharacterized protein LOC107457239 [Parasteatoda tepidariorum]
					gene-LOC110281984	salmon	5.3e-08	prf||2211252A	delta-latroinsectotoxin

## Sheet: Table S6
Table S6. GO functional enrichment results of the core network in the spider venom glands. This core network contained 2,765 genes, generated from WGCNA.
#Term	ID	Input number	Background number	P-Value	Corrected P-Value	Input	Hyperlink
imaginal disc-derived wing morphogenesis	GO:0007476	56	101	6.55721e-34	1.12391e-30	gene-LOC107448484|gene-LOC110282118|gene-LOC107449884|gene-LOC107444852|gene-LOC107440763|gene-LOC107447148|gene-LOC107437068|gene-LOC107450554|gene-LOC107454365|gene-LOC107447413|gene-LOC107442048|gene-LOC107455765|gene-LOC107456895|gene-LOC107456537|gene-LOC107446722|gene-LOC107444349|gene-LOC107444100|gene-LOC107449674|gene-LOC107438758|gene-LOC107448298|gene-LOC107450056|gene-LOC107441731|gen…	http://amigo.geneontology.org/amigo/term/GO:0007476
negative regulation of transcription, DNA-templated	GO:0045892	54	105	1.76321e-31	1.51107e-28	gene-LOC107448484|gene-LOC107437934|gene-LOC110282118|gene-LOC107440448|gene-LOC107444852|gene-LOC107452555|gene-LOC107452465|gene-LOC107447148|gene-LOC107456351|gene-LOC107437068|gene-LOC107450554|gene-LOC107456370|gene-LOC107447413|gene-LOC107448338|gene-LOC107447035|gene-LOC107444349|gene-LOC107444100|gene-LOC107449674|gene-LOC107448448|gene-LOC107441879|gene-LOC107448298|gene-LOC107450056|gen…	http://amigo.geneontology.org/amigo/term/GO:0045892
nucleus	GO:0005634	206	1709	1.02719e-29	5.86866e-27	gene-LOC107454758|gene-LOC107452116|gene-LOC110282118|gene-LOC107452525|gene-LOC107444852|gene-LOC107436492|gene-LOC107442372|gene-LOC107447152|gene-LOC107457284|gene-LOC107437068|gene-LOC107450554|gene-LOC107443840|gene-LOC107446548|gene-LOC107442048|gene-LOC107437418|gene-LOC107457120|gene-LOC107447035|gene-LOC107444349|gene-LOC107444100|gene-LOC107443678|gene-LOC107453863|gene-LOC107457545|gen…	http://amigo.geneontology.org/amigo/term/GO:0005634
nucleic acid binding	GO:0003676	57	177	8.3523e-25	3.57896e-22	gene-LOC110282118|gene-LOC107456968|gene-LOC107450899|gene-LOC107444852|gene-LOC107452555|gene-LOC107436929|gene-LOC107447148|gene-LOC107439519|gene-LOC107450554|gene-LOC107447413|gene-LOC107442048|gene-LOC107443375|gene-LOC107456895|gene-LOC107446722|gene-LOC107444349|gene-LOC107444100|gene-LOC107449674|gene-LOC107450056|gene-LOC107441731|gene-LOC107438773|gene-LOC107443909|gene-LOC107437804|gen…	http://amigo.geneontology.org/amigo/term/GO:0003676
regulation of transcription by RNA polymerase II	GO:0006357	68	267	2.00886e-24	6.88638e-22	gene-LOC107448484|gene-LOC107437934|gene-LOC110282118|gene-LOC107443840|gene-LOC107450899|gene-LOC107440448|gene-LOC107444852|gene-LOC107452465|gene-LOC107453713|gene-LOC107446031|gene-LOC107447148|gene-LOC107456351|gene-LOC107439960|gene-LOC107437068|gene-LOC107450554|gene-LOC107456370|gene-LOC107447413|gene-LOC107440567|gene-LOC107442048|gene-LOC107456895|gene-LOC107446629|gene-LOC107444349|gen…	http://amigo.geneontology.org/amigo/term/GO:0006357
protein binding	GO:0005515	103	693	2.56296e-20	7.32152e-18	gene-LOC107456922|gene-LOC107444995|gene-LOC107448484|gene-LOC107456834|gene-LOC107447035|gene-LOC107443163|gene-LOC107457545|gene-LOC107457543|gene-LOC107436659|gene-LOC107456009|gene-LOC107446060|gene-LOC107444986|gene-LOC107439038|gene-LOC107452768|gene-LOC107441392|gene-LOC107446306|gene-LOC107438324|gene-LOC107442450|gene-LOC107447713|gene-LOC107456226|gene-LOC107447150|gene-LOC107453377|gen…	http://amigo.geneontology.org/amigo/term/GO:0005515
plasma membrane	GO:0005886	98	638	3.03732e-20	7.4371e-18	gene-LOC107440319|gene-LOC107456922|gene-LOC107449884|gene-LOC107444999|gene-LOC110281920|gene-LOC107453180|gene-LOC107440417|gene-LOC107454649|gene-LOC107445215|gene-LOC107448680|gene-LOC107446082|gene-LOC107436792|gene-LOC107445749|gene-LOC107436659|gene-LOC107442473|gene-LOC107442776|gene-LOC107441255|gene-LOC107441392|gene-LOC107446303|gene-LOC107453648|gene-LOC107456521|gene-LOC107438721|gen…	http://amigo.geneontology.org/amigo/term/GO:0005886
cytoplasm	GO:0005737	137	1386	4.62305e-13	9.90489e-11	gene-LOC107455227|gene-LOC107456922|gene-LOC107436492|gene-LOC107456229|gene-LOC107453180|gene-LOC107453185|gene-LOC107437413|gene-LOC107453504|gene-LOC107437418|gene-LOC107454374|gene-LOC107443678|gene-LOC107457545|gene-LOC107440133|gene-LOC107457543|gene-LOC107440258|gene-LOC107449735|gene-LOC107451818|gene-LOC107442776|gene-LOC107439216|gene-LOC107456009|gene-LOC107436766|gene-LOC107439038|gen…	http://amigo.geneontology.org/amigo/term/GO:0005737
ATP binding	GO:0005524	71	512	5.82903e-13	1.11011e-10	gene-LOC107455061|gene-LOC107444978|gene-LOC107444946|gene-LOC107444995|gene-LOC107452450|gene-LOC107440096|gene-LOC107454755|gene-LOC107445606|gene-LOC107453180|gene-LOC107438758|gene-LOC107453185|gene-LOC107437796|gene-LOC107440567|gene-LOC107443656|gene-LOC107453425|gene-LOC107455765|gene-LOC107443534|gene-LOC107443147|gene-LOC107445711|gene-LOC107455447|gene-LOC107442001|gene-LOC107436518|gen…	http://amigo.geneontology.org/amigo/term/GO:0005524
axon guidance	GO:0007411	34	138	1.72626e-12	2.95881e-10	gene-LOC107456922|gene-LOC107452053|gene-LOC107452372|gene-LOC107445561|gene-LOC110281920|gene-LOC107454243|gene-LOC107443783|gene-LOC107445619|gene-LOC107446548|gene-LOC107453513|gene-LOC107449499|gene-LOC107445606|gene-LOC107437347|gene-LOC107436100|gene-LOC107436792|gene-LOC107443656|gene-LOC107454390|gene-LOC107443911|gene-LOC107437806|gene-LOC110283113|gene-LOC107452791|gene-LOC107449970|gen…	http://amigo.geneontology.org/amigo/term/GO:0007411
polytene chromosome	GO:0005700	29	116	5.52818e-11	8.61391e-09	gene-LOC107454758|gene-LOC107448484|gene-LOC107452250|gene-LOC107452450|gene-LOC107452465|gene-LOC107437457|gene-LOC107455576|gene-LOC107457284|gene-LOC107442047|gene-LOC107444834|gene-LOC107455477|gene-LOC107453738|gene-LOC107443678|gene-LOC107439528|gene-LOC107443656|gene-LOC107444081|gene-LOC107451818|gene-LOC107442293|gene-LOC107456370|gene-LOC107446060|gene-LOC107455334|gene-LOC107440567|gen…	http://amigo.geneontology.org/amigo/term/GO:0005700
adult somatic muscle development	GO:0007527	12	18	5.78904e-09	7.63263e-07	gene-LOC107444978|gene-LOC107444986|gene-LOC107456554|gene-LOC107444995|gene-LOC107450854|gene-LOC107443163|gene-LOC107450859|gene-LOC107445803|gene-LOC107443395|gene-LOC107451815|gene-LOC107457049|gene-LOC110283129	http://amigo.geneontology.org/amigo/term/GO:0007527
histone acetyltransferase complex	GO:0000123	12	18	5.78904e-09	7.63263e-07	gene-LOC107455334|gene-LOC107443678|gene-LOC107447489|gene-LOC107440876|gene-LOC107439800|gene-LOC107447304|gene-LOC107455576|gene-LOC107448208|gene-LOC107451818|gene-LOC107444834|gene-LOC107453738|gene-LOC107442293	http://amigo.geneontology.org/amigo/term/GO:0000123
NuA4 histone acetyltransferase complex	GO:0035267	11	15	1.24453e-08	1.52366e-06	gene-LOC107455334|gene-LOC107443678|gene-LOC107440876|gene-LOC107439800|gene-LOC107447304|gene-LOC107451818|gene-LOC107448208|gene-LOC107444834|gene-LOC107447635|gene-LOC107453738|gene-LOC107442293	http://amigo.geneontology.org/amigo/term/GO:0035267
histone acetyltransferase activity	GO:0004402	12	20	1.38169e-08	1.57881e-06	gene-LOC107455334|gene-LOC107443678|gene-LOC107447489|gene-LOC107440876|gene-LOC107439800|gene-LOC107447304|gene-LOC107455576|gene-LOC107448208|gene-LOC107451818|gene-LOC107444834|gene-LOC107453738|gene-LOC107442293	http://amigo.geneontology.org/amigo/term/GO:0004402
histone exchange	GO:0043486	11	16	2.00864e-08	2.02518e-06	gene-LOC107455334|gene-LOC107443678|gene-LOC107440876|gene-LOC107439800|gene-LOC107447304|gene-LOC107451818|gene-LOC107448208|gene-LOC107444834|gene-LOC107447635|gene-LOC107453738|gene-LOC107442293	http://amigo.geneontology.org/amigo/term/GO:0043486
wing disc pattern formation	GO:0035222	11	16	2.00864e-08	2.02518e-06	gene-LOC107450919|gene-LOC107455334|gene-LOC107443678|gene-LOC110283471|gene-LOC107447304|gene-LOC107442293|gene-LOC107451818|gene-LOC107448208|gene-LOC107444834|gene-LOC107453738|gene-LOC107440876	http://amigo.geneontology.org/amigo/term/GO:0035222
protein phosphorylation	GO:0006468	28	151	3.71151e-08	3.53419e-06	gene-LOC107444978|gene-LOC107452525|gene-LOC107444995|gene-LOC107439334|gene-LOC107440096|gene-LOC107453180|gene-LOC107453185|gene-LOC107453425|gene-LOC107447019|gene-LOC107442001|gene-LOC107437347|gene-LOC107449992|gene-LOC107450624|gene-LOC107452791|gene-LOC107444986|gene-LOC107441524|gene-LOC107445803|gene-LOC107450463|gene-LOC107444946|gene-LOC110282526|gene-LOC107454876|gene-LOC107440941|gen…	http://amigo.geneontology.org/amigo/term/GO:0006468
histone acetylation	GO:0016573	15	44	8.77523e-08	7.91618e-06	gene-LOC107455334|gene-LOC107443678|gene-LOC107447489|gene-LOC107440876|gene-LOC107439800|gene-LOC107447304|gene-LOC107456226|gene-LOC107448208|gene-LOC107442047|gene-LOC107442614|gene-LOC107451818|gene-LOC107444834|gene-LOC107447635|gene-LOC107453738|gene-LOC107442293	http://amigo.geneontology.org/amigo/term/GO:0016573
SAGA complex	GO:0000124	10	15	1.10755e-07	9.49172e-06	gene-LOC107455334|gene-LOC107443678|gene-LOC107445121|gene-LOC107447489|gene-LOC107440876|gene-LOC107451818|gene-LOC107447304|gene-LOC107444834|gene-LOC107453738|gene-LOC107442293	http://amigo.geneontology.org/amigo/term/GO:0000124
GTPase activator activity	GO:0005096	18	70	1.70727e-07	1.39346e-05	gene-LOC107443117|gene-LOC107449794|gene-LOC107436904|gene-LOC107436825|gene-LOC107436100|gene-LOC107438831|gene-LOC107439384|gene-LOC107451544|gene-LOC107438605|gene-LOC107446352|gene-LOC107440263|gene-LOC107443783|gene-LOC107451499|gene-LOC107453411|gene-LOC107439058|gene-LOC107437940|gene-LOC110282033|gene-LOC107450243	http://amigo.geneontology.org/amigo/term/GO:0005096
Golgi apparatus	GO:0005794	31	198	2.09999e-07	1.63609e-05	gene-LOC107440319|gene-LOC107456786|gene-LOC107436866|gene-LOC107436619|gene-LOC107446373|gene-LOC107456748|gene-LOC107436969|gene-LOC107443034|gene-LOC107442233|gene-LOC107436472|gene-LOC110282989|gene-LOC107447915|gene-LOC107454649|gene-LOC107454076|gene-LOC107448058|gene-LOC107452684|gene-LOC107439073|gene-LOC107451748|gene-LOC107439384|gene-LOC107450379|gene-LOC107445561|gene-LOC107453920|gen…	http://amigo.geneontology.org/amigo/term/GO:0005794
imaginal disc-derived wing vein morphogenesis	GO:0008586	14	42	2.96012e-07	2.20593e-05	gene-LOC107446605|gene-LOC107446060|gene-LOC107450309|gene-LOC107445052|gene-LOC107438758|gene-LOC107450899|gene-LOC107454979|gene-LOC107448448|gene-LOC110283471|gene-LOC107440763|gene-LOC107453513|gene-LOC107453411|gene-LOC107447611|gene-LOC107457525	http://amigo.geneontology.org/amigo/term/GO:0008586
dorsal closure	GO:0007391	19	83	3.67282e-07	2.62301e-05	gene-LOC107443336|gene-LOC107456537|gene-LOC107456922|gene-LOC107450140|gene-LOC107438758|gene-LOC107440448|gene-LOC107441392|gene-LOC110283186|gene-LOC107436792|gene-LOC107439697|gene-LOC107438216|gene-LOC107437347|gene-LOC107443395|gene-LOC107452144|gene-LOC107453411|gene-LOC107437806|gene-LOC107445976|gene-LOC107457525|gene-LOC107452791	http://amigo.geneontology.org/amigo/term/GO:0007391
phospholipid binding	GO:0005543	11	24	4.50298e-07	3.08724e-05	gene-LOC107446605|gene-LOC107442248|gene-LOC107457469|gene-LOC107456737|gene-LOC107438213|gene-LOC107436792|gene-LOC107455236|gene-LOC110282033|gene-LOC107437806|gene-LOC107450243|gene-LOC107453528	http://amigo.geneontology.org/amigo/term/GO:0005543
sarcomere organization	GO:0045214	12	31	5.73822e-07	3.78281e-05	gene-LOC107444978|gene-LOC107444986|gene-LOC107456554|gene-LOC107444995|gene-LOC107441879|gene-LOC110282009|gene-LOC107445803|gene-LOC107448403|gene-LOC107454243|gene-LOC107451737|gene-LOC107457049|gene-LOC110283129	http://amigo.geneontology.org/amigo/term/GO:0045214
integral component of plasma membrane	GO:0005887	39	304	6.42887e-07	4.08114e-05	gene-LOC107441450|gene-LOC107453206|gene-LOC107452372|gene-LOC107450080|gene-LOC107447822|gene-LOC110281920|gene-LOC107454576|gene-LOC107453323|gene-LOC107443783|gene-LOC107455470|gene-LOC107441184|gene-LOC107454390|gene-LOC107438862|gene-LOC107455447|gene-LOC107442001|gene-LOC107438758|gene-LOC107436100|gene-LOC107449992|gene-LOC107450765|gene-LOC107439547|gene-LOC107456980|gene-LOC107443634|gen…	http://amigo.geneontology.org/amigo/term/GO:0005887
kinase activity	GO:0016301	10	20	8.16378e-07	4.9974e-05	gene-LOC107455334|gene-LOC107443678|gene-LOC107440876|gene-LOC107440941|gene-LOC107451818|gene-LOC107447304|gene-LOC107444834|gene-LOC107453738|gene-LOC107442293|gene-LOC107452099	http://amigo.geneontology.org/amigo/term/GO:0016301
regulation of Rho protein signal transduction	GO:0035023	9	15	9.32038e-07	5.50867e-05	gene-LOC107444978|gene-LOC107444986|gene-LOC107444995|gene-LOC107444999|gene-LOC107445803|gene-LOC107452144|gene-LOC107448517|gene-LOC107453411|gene-LOC110283129	http://amigo.geneontology.org/amigo/term/GO:0035023
septate junction assembly	GO:0019991	10	23	2.20353e-06	0.000125895	gene-LOC107437347|gene-LOC107441392|gene-LOC107439058|gene-LOC107436659|gene-LOC107445976|gene-LOC107440818|gene-LOC107443959|gene-LOC107443828|gene-LOC107447591|gene-LOC107441351	http://amigo.geneontology.org/amigo/term/GO:0019991
long-term memory	GO:0007616	15	60	2.43307e-06	0.000134525	gene-LOC107448484|gene-LOC107447019|gene-LOC107439073|gene-LOC107456351|gene-LOC107452768|gene-LOC107436684|gene-LOC107445052|gene-LOC107439519|gene-LOC107453180|gene-LOC107438423|gene-LOC107453277|gene-LOC107446968|gene-LOC107451936|gene-LOC107453160|gene-LOC107453185	http://amigo.geneontology.org/amigo/term/GO:0007616
actin filament binding	GO:0051015	14	54	3.66135e-06	0.000196111	gene-LOC107455061|gene-LOC107444978|gene-LOC107454979|gene-LOC107441255|gene-LOC107444995|gene-LOC107450854|gene-LOC107450859|gene-LOC107445803|gene-LOC107438216|gene-LOC107444986|gene-LOC107439598|gene-LOC110283129|gene-LOC107441879|gene-LOC107456818	http://amigo.geneontology.org/amigo/term/GO:0051015
polytene chromosome puff	GO:0005703	12	39	4.1563e-06	0.00020354	gene-LOC107452250|gene-LOC107455334|gene-LOC107443678|gene-LOC107445514|gene-LOC107447489|gene-LOC107440876|gene-LOC107442293|gene-LOC107451818|gene-LOC107447304|gene-LOC107444834|gene-LOC107453738|gene-LOC107441964	http://amigo.geneontology.org/amigo/term/GO:0005703
histone H3 acetylation	GO:0043966	9	19	4.13405e-06	0.00020354	gene-LOC107455334|gene-LOC107443678|gene-LOC107447489|gene-LOC107440876|gene-LOC107451818|gene-LOC107447304|gene-LOC107444834|gene-LOC107453738|gene-LOC107442293	http://amigo.geneontology.org/amigo/term/GO:0043966
axon midline choice point recognition	GO:0016199	9	19	4.13405e-06	0.00020354	gene-LOC107443336|gene-LOC107440319|gene-LOC107452372|gene-LOC107438918|gene-LOC107436100|gene-LOC107454390|gene-LOC107453513|gene-LOC107443783|gene-LOC107447611	http://amigo.geneontology.org/amigo/term/GO:0016199
calcium ion binding	GO:0005509	24	157	6.9642e-06	0.000331573	gene-LOC107440319|gene-LOC107439141|gene-LOC107439864|gene-LOC107450854|gene-LOC107450859|gene-LOC107440643|gene-LOC107453323|gene-LOC107454365|gene-LOC107445215|gene-LOC107439185|gene-LOC107438355|gene-LOC107454545|gene-LOC107446303|gene-LOC107456262|gene-LOC110282294|gene-LOC107446668|gene-LOC107453648|gene-LOC107443336|gene-LOC107446095|gene-LOC107449849|gene-LOC107439610|gene-LOC107449725|gen…	http://amigo.geneontology.org/amigo/term/GO:0005509
DNA-binding transcription factor activity	GO:0003700	28	203	7.19741e-06	0.000333415	gene-LOC107452116|gene-LOC107455689|gene-LOC107439766|gene-LOC107452465|gene-LOC107437457|gene-LOC107456351|gene-LOC107456370|gene-LOC107446629|gene-LOC110282638|gene-LOC107443163|gene-LOC107457545|gene-LOC107447806|gene-LOC107457543|gene-LOC107438166|gene-LOC107453162|gene-LOC107452363|gene-LOC107454979|gene-LOC107446031|gene-LOC107445723|gene-LOC107454225|gene-LOC107438819|gene-LOC107451801|gen…	http://amigo.geneontology.org/amigo/term/GO:0003700
positive regulation of transcription, DNA-templated	GO:0045893	19	107	9.76262e-06	0.000440346	gene-LOC107452363|gene-LOC107446060|gene-LOC107452116|gene-LOC107452250|gene-LOC107450140|gene-LOC107448484|gene-LOC107445121|gene-LOC107457284|gene-LOC107452465|gene-LOC107446306|gene-LOC107446031|gene-LOC107447804|gene-LOC107455576|gene-LOC107445149|gene-LOC107456351|gene-LOC107452166|gene-LOC107456370|gene-LOC107440567|gene-LOC107444322	http://amigo.geneontology.org/amigo/term/GO:0045893
ventral cord development	GO:0007419	14	60	1.0347e-05	0.000454736	gene-LOC107446060|gene-LOC107449794|gene-LOC107454225|gene-LOC107457545|gene-LOC107438605|gene-LOC107457543|gene-LOC107436659|gene-LOC107439058|gene-LOC107436319|gene-LOC107441902|gene-LOC107446548|gene-LOC110283113|gene-LOC107451936|gene-LOC107443828	http://amigo.geneontology.org/amigo/term/GO:0007419
border follicle cell migration	GO:0007298	17	89	1.23756e-05	0.000530295	gene-LOC107448484|gene-LOC107447019|gene-LOC107456922|gene-LOC107441255|gene-LOC107438758|gene-LOC107440448|gene-LOC110283186|gene-LOC107441879|gene-LOC107452768|gene-LOC107455627|gene-LOC107452618|gene-LOC107445052|gene-LOC107452144|gene-LOC107441316|gene-LOC107442288|gene-LOC107456370|gene-LOC107453160	http://amigo.geneontology.org/amigo/term/GO:0007298
regulation of transcription, DNA-templated	GO:0006355	31	249	1.5203e-05	0.000620426	gene-LOC107450899|gene-LOC107439766|gene-LOC107453713|gene-LOC107437457|gene-LOC107442047|gene-LOC107444834|gene-LOC107453738|gene-LOC110282638|gene-LOC107443678|gene-LOC107443163|gene-LOC107455656|gene-LOC107440876|gene-LOC107447806|gene-LOC107451818|gene-LOC107450919|gene-LOC107453162|gene-LOC107442293|gene-LOC107455334|gene-LOC110283471|gene-LOC107440567|gene-LOC107447304|gene-LOC107445723|gen…	http://amigo.geneontology.org/amigo/term/GO:0006355
phosphatidylinositol-4,5-bisphosphate binding	GO:0005546	8	17	1.48883e-05	0.000620426	gene-LOC107442248|gene-LOC107457469|gene-LOC107456818|gene-LOC107450854|gene-LOC107438918|gene-LOC107450859|gene-LOC107439598|gene-LOC107442776	http://amigo.geneontology.org/amigo/term/GO:0005546
intracellular protein transport	GO:0006886	18	101	1.59168e-05	0.000634449	gene-LOC107446605|gene-LOC107437811|gene-LOC107448279|gene-LOC107436904|gene-LOC107456748|gene-LOC107445503|gene-LOC107453377|gene-LOC107444582|gene-LOC107439384|gene-LOC107438216|gene-LOC107443820|gene-LOC107440263|gene-LOC107444098|gene-LOC107445561|gene-LOC107437940|gene-LOC107445269|gene-LOC107456451|gene-LOC107450635	http://amigo.geneontology.org/amigo/term/GO:0006886
open tracheal system development	GO:0007424	15	72	1.63541e-05	0.000637067	gene-LOC107439852|gene-LOC107443336|gene-LOC107440763|gene-LOC107450899|gene-LOC107454225|gene-LOC107452768|gene-LOC107446303|gene-LOC107446306|gene-LOC107449849|gene-LOC107443959|gene-LOC107452144|gene-LOC107449725|gene-LOC107453411|gene-LOC107456622|gene-LOC107447591	http://amigo.geneontology.org/amigo/term/GO:0007424
protein domain specific binding	GO:0019904	8	18	2.05982e-05	0.000767507	gene-LOC107440448|gene-LOC107456922|gene-LOC107438758|gene-LOC107449707|gene-LOC107448298|gene-LOC107454390|gene-LOC107453513|gene-LOC107447611	http://amigo.geneontology.org/amigo/term/GO:0019904
epidermal growth factor receptor signaling pathway	GO:0007173	9	26	3.11513e-05	0.00113603	gene-LOC107440448|gene-LOC107438758|gene-LOC110283471|gene-LOC107440763|gene-LOC107446306|gene-LOC107447537|gene-LOC107452144|gene-LOC107441316|gene-LOC107456622	http://amigo.geneontology.org/amigo/term/GO:0007173
actin binding	GO:0003779	13	59	3.58157e-05	0.00127892	gene-LOC107443336|gene-LOC107440319|gene-LOC107455600|gene-LOC107450854|gene-LOC107438918|gene-LOC107444999|gene-LOC107456737|gene-LOC107443395|gene-LOC107439229|gene-LOC107445142|gene-LOC107440915|gene-LOC107450859|gene-LOC107453528	http://amigo.geneontology.org/amigo/term/GO:0003779
septate junction	GO:0005918	8	20	3.75986e-05	0.00131518	gene-LOC107439017|gene-LOC107441392|gene-LOC107448785|gene-LOC107443395|gene-LOC107440818|gene-LOC107443959|gene-LOC107447591|gene-LOC107441351	http://amigo.geneontology.org/amigo/term/GO:0005918
maintenance of epithelial integrity, open tracheal system	GO:0035160	6	9	4.29024e-05	0.00144186	gene-LOC107438758|gene-LOC107441879|gene-LOC107453411|gene-LOC107443959|gene-LOC107447591|gene-LOC107457525	http://amigo.geneontology.org/amigo/term/GO:0035160
sarcomere	GO:0030017	6	9	4.29024e-05	0.00144186	gene-LOC107444978|gene-LOC107444986|gene-LOC107444995|gene-LOC110282009|gene-LOC107445803|gene-LOC110283129	http://amigo.geneontology.org/amigo/term/GO:0030017
identical protein binding	GO:0042802	8	21	4.97357e-05	0.00163937	gene-LOC107454997|gene-LOC107445992|gene-LOC107447533|gene-LOC110282568|gene-LOC110281920|gene-LOC107454061|gene-LOC107457320|gene-LOC107453821	http://amigo.geneontology.org/amigo/term/GO:0042802
membrane	GO:0016020	32	280	5.11113e-05	0.00165292	gene-LOC107445937|gene-LOC107439017|gene-LOC107446373|gene-LOC107441959|gene-LOC107440915|gene-LOC107454309|gene-LOC107457469|gene-LOC107455447|gene-LOC107449939|gene-LOC107449737|gene-LOC107456025|gene-LOC107449100|gene-LOC107442248|gene-LOC107440204|gene-LOC107437286|gene-LOC107448829|gene-LOC107445561|gene-LOC107452902|gene-LOC107454164|gene-LOC107450243|gene-LOC107451492|gene-LOC107445540|gen…	http://amigo.geneontology.org/amigo/term/GO:0016020
mitotic cytokinesis	GO:0000281	12	53	5.65866e-05	0.0017961	gene-LOC107446605|gene-LOC107438831|gene-LOC107455334|gene-LOC107443678|gene-LOC107440876|gene-LOC107451818|gene-LOC107447304|gene-LOC107444946|gene-LOC107444834|gene-LOC107453738|gene-LOC107442293|gene-LOC107457525	http://amigo.geneontology.org/amigo/term/GO:0000281
positive regulation of transcription by RNA polymerase II	GO:0045944	32	282	5.78124e-05	0.00180165	gene-LOC107448484|gene-LOC107452116|gene-LOC107452250|gene-LOC107437595|gene-LOC107439766|gene-LOC107452465|gene-LOC107455576|gene-LOC107456351|gene-LOC107456370|gene-LOC107455477|gene-LOC107445246|gene-LOC107446878|gene-LOC107455656|gene-LOC107448298|gene-LOC107440133|gene-LOC107444081|gene-LOC107446060|gene-LOC107455689|gene-LOC107440567|gene-LOC107446306|gene-LOC107455546|gene-LOC107445723|gen…	http://amigo.geneontology.org/amigo/term/GO:0045944
cell adhesion involved in heart morphogenesis	GO:0061343	6	10	6.58423e-05	0.00201524	gene-LOC107445976|gene-LOC107436659|gene-LOC107443395|gene-LOC107443959|gene-LOC107447591|gene-LOC107441351	http://amigo.geneontology.org/amigo/term/GO:0061343
DNA repair	GO:0006281	12	55	7.71005e-05	0.00231842	gene-LOC107454758|gene-LOC107456853|gene-LOC107455334|gene-LOC107436518|gene-LOC107443678|gene-LOC107440876|gene-LOC107451818|gene-LOC107447304|gene-LOC107440384|gene-LOC107444834|gene-LOC107453738|gene-LOC107442293	http://amigo.geneontology.org/amigo/term/GO:0006281
muscle contraction	GO:0006936	6	11	9.76073e-05	0.00283557	gene-LOC107444978|gene-LOC107444986|gene-LOC107444995|gene-LOC107445803|gene-LOC107452166|gene-LOC110283129	http://amigo.geneontology.org/amigo/term/GO:0006936
negative regulation of growth	GO:0045926	6	11	9.76073e-05	0.00283557	gene-LOC107450323|gene-LOC107440468|gene-LOC107440302|gene-LOC107456070|gene-LOC107436319|gene-LOC110283113	http://amigo.geneontology.org/amigo/term/GO:0045926
axon extension	GO:0048675	8	24	0.000107143	0.00306073	gene-LOC107456922|gene-LOC107450140|gene-LOC107445215|gene-LOC107454545|gene-LOC107443799|gene-LOC107452053|gene-LOC107453648|gene-LOC107438355	http://amigo.geneontology.org/amigo/term/GO:0048675
sensory perception of sound	GO:0007605	11	49	0.000122395	0.0034391	gene-LOC107454979|gene-LOC107455765|gene-LOC107445215|gene-LOC107450899|gene-LOC107454755|gene-LOC107442737|gene-LOC107456095|gene-LOC107456025|gene-LOC107453648|gene-LOC107449105|gene-LOC107438355	http://amigo.geneontology.org/amigo/term/GO:0007605
nervous system development	GO:0007399	14	78	0.000127663	0.00352926	gene-LOC107454225|gene-LOC107442001|gene-LOC107449010|gene-LOC107438918|gene-LOC107444582|gene-LOC107440941|gene-LOC107443656|gene-LOC107450463|gene-LOC107442127|gene-LOC107452053|gene-LOC107441392|gene-LOC107455477|gene-LOC107451936|gene-LOC107449500	http://amigo.geneontology.org/amigo/term/GO:0007399
positive regulation of kinase activity	GO:0033674	7	18	0.000133875	0.00353019	gene-LOC107441450|gene-LOC107442001|gene-LOC107438758|gene-LOC107445606|gene-LOC107449992|gene-LOC107447968|gene-LOC107450463	http://amigo.geneontology.org/amigo/term/GO:0033674
basement membrane	GO:0005604	7	18	0.000133875	0.00353019	gene-LOC107449970|gene-LOC107447945|gene-LOC107448483|gene-LOC107447946|gene-LOC107450843|gene-LOC107457579|gene-LOC107439460	http://amigo.geneontology.org/amigo/term/GO:0005604
Rho guanyl-nucleotide exchange factor activity	GO:0005089	7	18	0.000133875	0.00353019	gene-LOC107444978|gene-LOC107444986|gene-LOC107449499|gene-LOC107443073|gene-LOC107444995|gene-LOC107445803|gene-LOC110283129	http://amigo.geneontology.org/amigo/term/GO:0005089
positive regulation of cell population proliferation	GO:0008284	10	41	0.000138064	0.00358547	gene-LOC107449794|gene-LOC107438758|gene-LOC107452768|gene-LOC107440763|gene-LOC107438605|gene-LOC107446306|gene-LOC107447537|gene-LOC107442288|gene-LOC107444946|gene-LOC107452166	http://amigo.geneontology.org/amigo/term/GO:0008284
protein kinase binding	GO:0019901	11	50	0.000142891	0.0036017	gene-LOC107444978|gene-LOC107444986|gene-LOC107450140|gene-LOC107444995|gene-LOC107449939|gene-LOC107439106|gene-LOC107445803|gene-LOC107456888|gene-LOC110283129|gene-LOC107442776|gene-LOC107456982	http://amigo.geneontology.org/amigo/term/GO:0019901
vesicle	GO:0031982	11	50	0.000142891	0.0036017	gene-LOC107455061|gene-LOC107454979|gene-LOC107448279|gene-LOC107452372|gene-LOC107445530|gene-LOC107438216|gene-LOC107445487|gene-LOC107439384|gene-LOC107440242|gene-LOC107450771|gene-LOC107437940	http://amigo.geneontology.org/amigo/term/GO:0031982
cellular calcium ion homeostasis	GO:0006874	7	19	0.000175609	0.00436223	gene-LOC107443147|gene-LOC107442109|gene-LOC107436424|gene-LOC107453091|gene-LOC107454649|gene-LOC107454365|gene-LOC107445711	http://amigo.geneontology.org/amigo/term/GO:0006874
dendrite self-avoidance	GO:0070593	6	13	0.000196914	0.00475367	gene-LOC107447533|gene-LOC107440417|gene-LOC110281920|gene-LOC107455627|gene-LOC107454243|gene-LOC107443911	http://amigo.geneontology.org/amigo/term/GO:0070593
regulation of tube size, open tracheal system	GO:0035151	6	13	0.000196914	0.00475367	gene-LOC107445269|gene-LOC107445976|gene-LOC107443395|gene-LOC107443959|gene-LOC107447591|gene-LOC107441351	http://amigo.geneontology.org/amigo/term/GO:0035151
DNA binding	GO:0003677	35	345	0.000201871	0.00480566	gene-LOC107448484|gene-LOC107442676|gene-LOC107440448|gene-LOC107442372|gene-LOC107452465|gene-LOC107455360|gene-LOC107456370|gene-LOC107456351|gene-LOC107437796|gene-LOC107443549|gene-LOC107455477|gene-LOC107446548|gene-LOC107445246|gene-LOC107447035|gene-LOC107455638|gene-LOC110282638|gene-LOC107443163|gene-LOC107448448|gene-LOC107440133|gene-LOC107444081|gene-LOC107457120|gene-LOC107443828|gen…	http://amigo.geneontology.org/amigo/term/GO:0003677
transmembrane receptor protein tyrosine kinase signaling pathway	GO:0007169	8	27	0.000210805	0.00494959	gene-LOC107441450|gene-LOC107442001|gene-LOC107438758|gene-LOC107445606|gene-LOC107436792|gene-LOC107449992|gene-LOC107450463|gene-LOC107437806	http://amigo.geneontology.org/amigo/term/GO:0007169
short-term memory	GO:0007614	7	20	0.000227259	0.00526381	gene-LOC107438423|gene-LOC107449667|gene-LOC107445215|gene-LOC107453180|gene-LOC107443799|gene-LOC107453648|gene-LOC107438355	http://amigo.geneontology.org/amigo/term/GO:0007614
transcription coregulator activity	GO:0003712	10	45	0.00026538	0.00590729	gene-LOC107450919|gene-LOC107455334|gene-LOC107443678|gene-LOC107440876|gene-LOC107447304|gene-LOC107451818|gene-LOC107456351|gene-LOC107444834|gene-LOC107453738|gene-LOC107442293	http://amigo.geneontology.org/amigo/term/GO:0003712
imaginal disc-derived leg morphogenesis	GO:0007480	10	45	0.00026538	0.00590729	gene-LOC107446060|gene-LOC107449499|gene-LOC107443073|gene-LOC107437347|gene-LOC107448448|gene-LOC107448298|gene-LOC107457109|gene-LOC107455576|gene-LOC107451544|gene-LOC107436894	http://amigo.geneontology.org/amigo/term/GO:0007480
regulation of GTPase activity	GO:0043087	10	45	0.00026538	0.00590729	gene-LOC107436904|gene-LOC107436100|gene-LOC107448403|gene-LOC107439384|gene-LOC107447937|gene-LOC107443783|gene-LOC107443911|gene-LOC107442450|gene-LOC107437940|gene-LOC107450243	http://amigo.geneontology.org/amigo/term/GO:0043087
chloride transmembrane transport	GO:1902476	6	14	0.000269868	0.00593018	gene-LOC107438862|gene-LOC107453206|gene-LOC110281918|gene-LOC107452904|gene-LOC107449737|gene-LOC107448363	http://amigo.geneontology.org/amigo/term/GO:1902476
protein serine/threonine kinase activity	GO:0004674	16	107	0.000285048	0.00610714	gene-LOC107447019|gene-LOC107452525|gene-LOC107437347|gene-LOC107439334|gene-LOC107454876|gene-LOC110282009|gene-LOC107440941|gene-LOC107455940|gene-LOC107453185|gene-LOC107453425|gene-LOC107444946|gene-LOC107450624|gene-LOC107449500|gene-LOC107437418|gene-LOC107441524|gene-LOC107452791	http://amigo.geneontology.org/amigo/term/GO:0004674
signal transduction	GO:0007165	14	85	0.000281717	0.00610714	gene-LOC107455061|gene-LOC107447341|gene-LOC107449100|gene-LOC107453206|gene-LOC107445215|gene-LOC107445503|gene-LOC107449707|gene-LOC107444236|gene-LOC107449992|gene-LOC107453706|gene-LOC107439547|gene-LOC107456264|gene-LOC107453648|gene-LOC107438355	http://amigo.geneontology.org/amigo/term/GO:0007165
synapse	GO:0045202	13	75	0.000297522	0.00629572	gene-LOC107439864|gene-LOC107453206|gene-LOC107441392|gene-LOC107444999|gene-LOC107445487|gene-LOC107446056|gene-LOC107440643|gene-LOC107445976|gene-LOC107439547|gene-LOC107439610|gene-LOC107440242|gene-LOC107447490|gene-LOC107441351	http://amigo.geneontology.org/amigo/term/GO:0045202
apical cortex	GO:0045179	9	37	0.000301643	0.00630507	gene-LOC107454979|gene-LOC107456922|gene-LOC107449499|gene-LOC107441392|gene-LOC107448785|gene-LOC107439058|gene-LOC107447937|gene-LOC107442429|gene-LOC107443828	http://amigo.geneontology.org/amigo/term/GO:0045179
establishment of glial blood-brain barrier	GO:0060857	6	15	0.000362468	0.00730907	gene-LOC107445976|gene-LOC107439058|gene-LOC107436659|gene-LOC107443395|gene-LOC107440818|gene-LOC107443828	http://amigo.geneontology.org/amigo/term/GO:0060857
protein O-linked glycosylation	GO:0006493	5	9	0.000361054	0.00730907	gene-LOC107453466|gene-LOC107436969|gene-LOC107438350|gene-LOC107456888|gene-LOC107442614	http://amigo.geneontology.org/amigo/term/GO:0006493
epithelial cell proliferation involved in Malpighian tubule morphogenesis	GO:0061331	5	9	0.000361054	0.00730907	gene-LOC107457545|gene-LOC107457525|gene-LOC107438758|gene-LOC107446306|gene-LOC107457543	http://amigo.geneontology.org/amigo/term/GO:0061331
cortical actin cytoskeleton organization	GO:0030866	7	22	0.00036708	0.00731598	gene-LOC107448264|gene-LOC107436659|gene-LOC107439058|gene-LOC107444946|gene-LOC107453411|gene-LOC107439229|gene-LOC107443828	http://amigo.geneontology.org/amigo/term/GO:0030866
zinc ion binding	GO:0008270	38	401	0.00038219	0.00750343	gene-LOC107448484|gene-LOC107445815|gene-LOC107446842|gene-LOC107456370|gene-LOC107455553|gene-LOC107443549|gene-LOC107446548|gene-LOC107445269|gene-LOC107455269|gene-LOC107445246|gene-LOC107439614|gene-LOC107456992|gene-LOC110282638|gene-LOC107457545|gene-LOC107439528|gene-LOC107457543|gene-LOC107440258|gene-LOC107451936|gene-LOC110282300|gene-LOC107436766|gene-LOC107445927|gene-LOC107440302|gen…	http://amigo.geneontology.org/amigo/term/GO:0008270
regulation of cell shape	GO:0008360	8	30	0.00038524	0.00750343	gene-LOC107436100|gene-LOC107448264|gene-LOC107443911|gene-LOC107443783|gene-LOC107439229|gene-LOC107445269|gene-LOC107449527|gene-LOC107452791	http://amigo.geneontology.org/amigo/term/GO:0008360
signaling receptor activity	GO:0038023	9	39	0.000421157	0.00811082	gene-LOC107450606|gene-LOC110282153|gene-LOC107448357|gene-LOC107447822|gene-LOC107454390|gene-LOC107436168|gene-LOC107436175|gene-LOC107446968|gene-LOC107441351	http://amigo.geneontology.org/amigo/term/GO:0038023
neuron projection	GO:0043005	12	68	0.000435861	0.00830074	gene-LOC107454682|gene-LOC107453206|gene-LOC107445606|gene-LOC107441392|gene-LOC107450765|gene-LOC107442811|gene-LOC107439547|gene-LOC107439610|gene-LOC107453185|gene-LOC107443959|gene-LOC107442656|gene-LOC107447591	http://amigo.geneontology.org/amigo/term/GO:0043005
protein homodimerization activity	GO:0042803	15	101	0.00046567	0.00877097	gene-LOC107454225|gene-LOC107452116|gene-LOC107447591|gene-LOC107454545|gene-LOC107457545|gene-LOC107457543|gene-LOC107440133|gene-LOC107456351|gene-LOC107436967|gene-LOC107453264|gene-LOC107443959|gene-LOC107450103|gene-LOC107456984|gene-LOC107437500|gene-LOC107445023	http://amigo.geneontology.org/amigo/term/GO:0042803
protein tyrosine kinase activity	GO:0004713	6	16	0.000478168	0.0088127	gene-LOC107442001|gene-LOC107436792|gene-LOC107449992|gene-LOC107456070|gene-LOC107450463|gene-LOC107437806	http://amigo.geneontology.org/amigo/term/GO:0004713
DNA duplex unwinding	GO:0032508	5	10	0.00052013	0.00948406	gene-LOC107448131|gene-LOC107440572|gene-LOC107452988|gene-LOC107455150|gene-LOC107436518	http://amigo.geneontology.org/amigo/term/GO:0032508
actin cytoskeleton	GO:0015629	8	32	0.000556202	0.00970041	gene-LOC107455061|gene-LOC107454979|gene-LOC107456818|gene-LOC107450854|gene-LOC107450859|gene-LOC107438216|gene-LOC107451737|gene-LOC107439598	http://amigo.geneontology.org/amigo/term/GO:0015629
actin filament severing	GO:0051014	4	5	0.000560292	0.00970041	gene-LOC107450859|gene-LOC107439598|gene-LOC107456818|gene-LOC107450854	http://amigo.geneontology.org/amigo/term/GO:0051014
calcium transmembrane transporter activity, phosphorylative mechanism	GO:0005388	4	5	0.000560292	0.00970041	gene-LOC107436424|gene-LOC107445711|gene-LOC107443147|gene-LOC107454649	http://amigo.geneontology.org/amigo/term/GO:0005388
tricellular tight junction	GO:0061689	4	5	0.000560292	0.00970041	gene-LOC107441392|gene-LOC107439017|gene-LOC107438324|gene-LOC107441351	http://amigo.geneontology.org/amigo/term/GO:0061689
phosphatidylserine binding	GO:0001786	4	5	0.000560292	0.00970041	gene-LOC107439276|gene-LOC107442248|gene-LOC107457469|gene-LOC107455522	http://amigo.geneontology.org/amigo/term/GO:0001786
melanotic encapsulation of foreign target	GO:0035011	7	24	0.000568444	0.00974312	gene-LOC107456521|gene-LOC107443073|gene-LOC107445606|gene-LOC107444762|gene-LOC107452144|gene-LOC107436418|gene-LOC107440514	http://amigo.geneontology.org/amigo/term/GO:0035011
receptor complex	GO:0043235	7	25	0.000697608	0.0118386	gene-LOC107441450|gene-LOC107442001|gene-LOC107438758|gene-LOC107445606|gene-LOC107449992|gene-LOC107450463|gene-LOC107449500	http://amigo.geneontology.org/amigo/term/GO:0043235
retinal ganglion cell axon guidance	GO:0031290	5	11	0.000726624	0.0120916	gene-LOC107454545|gene-LOC107456922|gene-LOC107451499|gene-LOC107452053|gene-LOC107436825	http://amigo.geneontology.org/amigo/term/GO:0031290
positive regulation of endocytosis	GO:0045807	5	11	0.000726624	0.0120916	gene-LOC107447611|gene-LOC107453513|gene-LOC107453920|gene-LOC107451936|gene-LOC107456888	http://amigo.geneontology.org/amigo/term/GO:0045807
positive regulation of ERK1 and ERK2 cascade	GO:0070374	6	18	0.000794088	0.0128403	gene-LOC107451258|gene-LOC107438758|gene-LOC107442001|gene-LOC107440763|gene-LOC107450463|gene-LOC107452144	http://amigo.geneontology.org/amigo/term/GO:0070374
DNA helicase activity	GO:0003678	6	18	0.000794088	0.0128403	gene-LOC107455150|gene-LOC107436518|gene-LOC107448131|gene-LOC107440572|gene-LOC107440567|gene-LOC107452988	http://amigo.geneontology.org/amigo/term/GO:0003678
transmembrane receptor protein tyrosine kinase activity	GO:0004714	6	18	0.000794088	0.0128403	gene-LOC107441450|gene-LOC107442001|gene-LOC107445606|gene-LOC107449992|gene-LOC107450463|gene-LOC107438758	http://amigo.geneontology.org/amigo/term/GO:0004714
protein kinase activity	GO:0004672	11	63	0.000807392	0.0129334	gene-LOC107444978|gene-LOC107444986|gene-LOC107450140|gene-LOC107444995|gene-LOC107440096|gene-LOC110282009|gene-LOC107440941|gene-LOC107445803|gene-LOC110283129|gene-LOC107450624|gene-LOC107450623	http://amigo.geneontology.org/amigo/term/GO:0004672
neuromuscular junction	GO:0031594	10	53	0.000818507	0.01299	gene-LOC107440319|gene-LOC107447019|gene-LOC107449667|gene-LOC107443073|gene-LOC107438213|gene-LOC107445215|gene-LOC107438918|gene-LOC107441392|gene-LOC107453648|gene-LOC107438355	http://amigo.geneontology.org/amigo/term/GO:0031594
regulation of cell migration	GO:0030334	4	6	0.000898187	0.0138693	gene-LOC107436100|gene-LOC107439384|gene-LOC107443911|gene-LOC107443783	http://amigo.geneontology.org/amigo/term/GO:0030334
actin polymerization or depolymerization	GO:0008154	4	6	0.000898187	0.0138693	gene-LOC107450859|gene-LOC107439598|gene-LOC107456818|gene-LOC107450854	http://amigo.geneontology.org/amigo/term/GO:0008154
phagocytosis, engulfment	GO:0006911	4	6	0.000898187	0.0138693	gene-LOC107439276|gene-LOC107448484|gene-LOC107456622|gene-LOC107455522	http://amigo.geneontology.org/amigo/term/GO:0006911
endomembrane system	GO:0012505	18	146	0.00098517	0.0148139	gene-LOC107437811|gene-LOC107443147|gene-LOC107448279|gene-LOC107440302|gene-LOC107441959|gene-LOC107437286|gene-LOC107443028|gene-LOC107445711|gene-LOC107454649|gene-LOC107455685|gene-LOC107452542|gene-LOC107436271|gene-LOC107454466|gene-LOC107454365|gene-LOC107449729|gene-LOC107436494|gene-LOC107456451|gene-LOC107438350	http://amigo.geneontology.org/amigo/term/GO:0012505
calcium ion transmembrane transport	GO:0070588	6	19	0.00100258	0.0148139	gene-LOC107443147|gene-LOC107436424|gene-LOC107454649|gene-LOC107452166|gene-LOC107456095|gene-LOC107445711	http://amigo.geneontology.org/amigo/term/GO:0070588
positive regulation of hippo signaling	GO:0035332	6	19	0.00100258	0.0148139	gene-LOC107450323|gene-LOC107456070|gene-LOC107440357|gene-LOC107450624|gene-LOC107440915|gene-LOC107452791	http://amigo.geneontology.org/amigo/term/GO:0035332
R3/R4 cell fate commitment	GO:0007464	5	12	0.000988714	0.0148139	gene-LOC107457545|gene-LOC107454225|gene-LOC107457543|gene-LOC107446306|gene-LOC107440448	http://amigo.geneontology.org/amigo/term/GO:0007464
M band	GO:0031430	5	12	0.000988714	0.0148139	gene-LOC110283129|gene-LOC107444978|gene-LOC107444986|gene-LOC107445803|gene-LOC107444995	http://amigo.geneontology.org/amigo/term/GO:0031430
mushroom body development	GO:0016319	10	55	0.00105107	0.0153977	gene-LOC107443336|gene-LOC107452450|gene-LOC107456521|gene-LOC107445606|gene-LOC107452578|gene-LOC107448484|gene-LOC107453277|gene-LOC107443429|gene-LOC107456370|gene-LOC107449500	http://amigo.geneontology.org/amigo/term/GO:0016319
homophilic cell adhesion via plasma membrane adhesion molecules	GO:0007156	8	36	0.00108081	0.0154376	gene-LOC110281920|gene-LOC107447533|gene-LOC107440417|gene-LOC107454545|gene-LOC107446303|gene-LOC107454243|gene-LOC107443959|gene-LOC107447591	http://amigo.geneontology.org/amigo/term/GO:0007156
neuron remodeling	GO:0016322	8	36	0.00108081	0.0154376	gene-LOC107452450|gene-LOC107455522|gene-LOC107448484|gene-LOC107440639|gene-LOC107456370|gene-LOC107450591|gene-LOC107452166|gene-LOC107439276	http://amigo.geneontology.org/amigo/term/GO:0016322
neuromuscular junction development	GO:0007528	8	36	0.00108081	0.0154376	gene-LOC107438423|gene-LOC107445215|gene-LOC107448264|gene-LOC107453513|gene-LOC107453185|gene-LOC107447611|gene-LOC107453648|gene-LOC107438355	http://amigo.geneontology.org/amigo/term/GO:0007528
RNA polymerase II transcription regulatory region sequence-specific DNA binding	GO:0000977	18	148	0.00113359	0.0160577	gene-LOC107440448|gene-LOC107452116|gene-LOC107436894|gene-LOC107443840|gene-LOC107448484|gene-LOC107453863|gene-LOC107457545|gene-LOC107454979|gene-LOC107446629|gene-LOC107457543|gene-LOC107445568|gene-LOC107440133|gene-LOC107456351|gene-LOC107448040|gene-LOC107439960|gene-LOC107452166|gene-LOC107456370|gene-LOC107446031	http://amigo.geneontology.org/amigo/term/GO:0000977
positive regulation of gene expression	GO:0010628	9	47	0.0013477	0.0183232	gene-LOC107440448|gene-LOC107449794|gene-LOC107450140|gene-LOC107438758|gene-LOC107445514|gene-LOC107440639|gene-LOC107438605|gene-LOC107446306|gene-LOC107457525	http://amigo.geneontology.org/amigo/term/GO:0010628
early endosome	GO:0005769	9	47	0.0013477	0.0183232	gene-LOC107445927|gene-LOC107445503|gene-LOC107451946|gene-LOC107448357|gene-LOC107447822|gene-LOC107446056|gene-LOC107443820|gene-LOC107450591|gene-LOC107450635	http://amigo.geneontology.org/amigo/term/GO:0005769
DNA-dependent ATPase activity	GO:0008094	5	13	0.00131497	0.0183232	gene-LOC107446060|gene-LOC107448208|gene-LOC107440567|gene-LOC107436518|gene-LOC107437796	http://amigo.geneontology.org/amigo/term/GO:0008094
heparin binding	GO:0008201	5	13	0.00131497	0.0183232	gene-LOC107453706|gene-LOC107436100|gene-LOC107440763|gene-LOC107443783|gene-LOC107452372	http://amigo.geneontology.org/amigo/term/GO:0008201
NSL complex	GO:0044545	4	7	0.00135767	0.0183232	gene-LOC107456226|gene-LOC107443581|gene-LOC107444081|gene-LOC107449373	http://amigo.geneontology.org/amigo/term/GO:0044545
maintenance of presynaptic active zone structure	GO:0048790	4	7	0.00135767	0.0183232	gene-LOC107438918|gene-LOC107440319|gene-LOC107449667|gene-LOC107445487	http://amigo.geneontology.org/amigo/term/GO:0048790
microtubule binding	GO:0008017	12	79	0.0014063	0.0188312	gene-LOC107443336|gene-LOC107440319|gene-LOC107446915|gene-LOC107442034|gene-LOC107456737|gene-LOC107438918|gene-LOC107453748|gene-LOC107448165|gene-LOC107448191|gene-LOC107445142|gene-LOC107437535|gene-LOC107453528	http://amigo.geneontology.org/amigo/term/GO:0008017
adherens junction	GO:0005912	8	38	0.00146143	0.0194177	gene-LOC107443336|gene-LOC107439017|gene-LOC107436792|gene-LOC107448785|gene-LOC107443820|gene-LOC107442429|gene-LOC107437806|gene-LOC107440915	http://amigo.geneontology.org/amigo/term/GO:0005912
compound eye development	GO:0048749	13	91	0.00149279	0.0196506	gene-LOC107446605|gene-LOC107452250|gene-LOC107438758|gene-LOC110283471|gene-LOC107440941|gene-LOC107446056|gene-LOC107447537|gene-LOC107454390|gene-LOC107448431|gene-LOC107441798|gene-LOC107436894|gene-LOC107451936|gene-LOC110282082	http://amigo.geneontology.org/amigo/term/GO:0048749
cell cortex	GO:0005938	12	80	0.00154774	0.0196506	gene-LOC107440319|gene-LOC107456537|gene-LOC107445530|gene-LOC107454979|gene-LOC107441392|gene-LOC107440357|gene-LOC107448517|gene-LOC107444946|gene-LOC107453411|gene-LOC107440915|gene-LOC107443828|gene-LOC107452791	http://amigo.geneontology.org/amigo/term/GO:0005938
neuromuscular synaptic transmission	GO:0007274	9	48	0.00153306	0.0196506	gene-LOC107440319|gene-LOC107443147|gene-LOC107439073|gene-LOC107449667|gene-LOC107438918|gene-LOC107447019|gene-LOC107453411|gene-LOC107445711|gene-LOC107437418	http://amigo.geneontology.org/amigo/term/GO:0007274
presynaptic membrane	GO:0042734	6	21	0.00154307	0.0196506	gene-LOC107449667|gene-LOC107445215|gene-LOC107441392|gene-LOC107453648|gene-LOC107443073|gene-LOC107438355	http://amigo.geneontology.org/amigo/term/GO:0042734
cell-cell junction	GO:0005911	6	21	0.00154307	0.0196506	gene-LOC107450323|gene-LOC107454545|gene-LOC107439697|gene-LOC107456070|gene-LOC107442429|gene-LOC107440915	http://amigo.geneontology.org/amigo/term/GO:0005911
cell-cell adhesion	GO:0098609	6	21	0.00154307	0.0196506	gene-LOC107439697|gene-LOC107454545|gene-LOC107441879|gene-LOC107446303|gene-LOC107454243|gene-LOC107441392	http://amigo.geneontology.org/amigo/term/GO:0098609
endocytosis	GO:0006897	9	49	0.00173835	0.0209826	gene-LOC107440448|gene-LOC107456737|gene-LOC107441879|gene-LOC107456262|gene-LOC107454392|gene-LOC107453528|gene-LOC107450591|gene-LOC107440915|gene-LOC107450635	http://amigo.geneontology.org/amigo/term/GO:0006897
heart development	GO:0007507	7	30	0.00172965	0.0209826	gene-LOC107457545|gene-LOC107448357|gene-LOC107447822|gene-LOC107457543|gene-LOC107436659|gene-LOC107440133|gene-LOC107456226	http://amigo.geneontology.org/amigo/term/GO:0007507
cell competition in a multicellular organism	GO:0035212	5	14	0.00171428	0.0209826	gene-LOC107439276|gene-LOC107448357|gene-LOC107447822|gene-LOC107442288|gene-LOC107455522	http://amigo.geneontology.org/amigo/term/GO:0035212
negative regulation of imaginal disc growth	GO:0045571	5	14	0.00171428	0.0209826	gene-LOC107441392|gene-LOC110283113|gene-LOC107436319|gene-LOC107450323|gene-LOC107456070	http://amigo.geneontology.org/amigo/term/GO:0045571
plasma membrane organization	GO:0007009	5	14	0.00171428	0.0209826	gene-LOC107438213|gene-LOC107440319|gene-LOC107453528|gene-LOC107455236|gene-LOC107456737	http://amigo.geneontology.org/amigo/term/GO:0007009
chloride channel activity	GO:0005254	5	14	0.00171428	0.0209826	gene-LOC107450541|gene-LOC107449737|gene-LOC107453206|gene-LOC110281918|gene-LOC107448363	http://amigo.geneontology.org/amigo/term/GO:0005254
anatomical structure development	GO:0048856	5	14	0.00171428	0.0209826	gene-LOC107456370|gene-LOC107450463|gene-LOC107457543|gene-LOC107442001|gene-LOC107457545	http://amigo.geneontology.org/amigo/term/GO:0048856
positive regulation of filopodium assembly	GO:0051491	6	22	0.00188468	0.022433	gene-LOC107443336|gene-LOC107450140|gene-LOC107449707|gene-LOC107446303|gene-LOC107452053|gene-LOC107439229	http://amigo.geneontology.org/amigo/term/GO:0051491
multicellular organism development	GO:0007275	8	40	0.00194127	0.0226881	gene-LOC107441450|gene-LOC107442001|gene-LOC107438758|gene-LOC107445606|gene-LOC107449992|gene-LOC107450463|gene-LOC107455809|gene-LOC107456229	http://amigo.geneontology.org/amigo/term/GO:0007275
cytoskeleton	GO:0005856	8	40	0.00194127	0.0226881	gene-LOC107443336|gene-LOC107437347|gene-LOC107441879|gene-LOC107443395|gene-LOC107440357|gene-LOC107440829|gene-LOC107439229|gene-LOC107440915	http://amigo.geneontology.org/amigo/term/GO:0005856
barbed-end actin filament capping	GO:0051016	4	8	0.00195907	0.0226881	gene-LOC107450859|gene-LOC107439598|gene-LOC107456818|gene-LOC107450854	http://amigo.geneontology.org/amigo/term/GO:0051016
negative regulation of microtubule depolymerization	GO:0007026	4	8	0.00195907	0.0226881	gene-LOC107438918|gene-LOC107443336|gene-LOC107437535|gene-LOC107440319	http://amigo.geneontology.org/amigo/term/GO:0007026
animal organ morphogenesis	GO:0009887	5	15	0.00219575	0.0249239	gene-LOC107449970|gene-LOC107439460|gene-LOC107452166|gene-LOC107448483|gene-LOC107450843	http://amigo.geneontology.org/amigo/term/GO:0009887
spindle microtubule	GO:0005876	5	15	0.00219575	0.0249239	gene-LOC107455015|gene-LOC107437535|gene-LOC107449151|gene-LOC107453748|gene-LOC107445142	http://amigo.geneontology.org/amigo/term/GO:0005876
presynaptic active zone	GO:0048786	6	23	0.00228058	0.0257166	gene-LOC107449667|gene-LOC107445976|gene-LOC107445487|gene-LOC107454243|gene-LOC107436168|gene-LOC107453185	http://amigo.geneontology.org/amigo/term/GO:0048786
protein-containing complex	GO:0032991	10	62	0.00232457	0.0260413	gene-LOC110282568|gene-LOC107456853|gene-LOC107441255|gene-LOC107452372|gene-LOC107440468|gene-LOC107448357|gene-LOC107447822|gene-LOC107440384|gene-LOC107445561|gene-LOC107453821	http://amigo.geneontology.org/amigo/term/GO:0032991
thiol-dependent ubiquitin-specific protease activity	GO:0004843	7	32	0.00237641	0.0262785	gene-LOC107449010|gene-LOC107451258|gene-LOC107440583|gene-LOC107453454|gene-LOC107451101|gene-LOC107451471|gene-LOC107447152	http://amigo.geneontology.org/amigo/term/GO:0004843
protein tyrosine phosphatase activity	GO:0004725	7	32	0.00237641	0.0262785	gene-LOC107455726|gene-LOC107437461|gene-LOC107452053|gene-LOC107440357|gene-LOC107453736|gene-LOC107445163|gene-LOC107453504	http://amigo.geneontology.org/amigo/term/GO:0004725
axon	GO:0030424	15	121	0.00239834	0.026351	gene-LOC110281920|gene-LOC107439073|gene-LOC107440417|gene-LOC107450140|gene-LOC107452372|gene-LOC107454243|gene-LOC107454545|gene-LOC107447533|gene-LOC107454390|gene-LOC107438918|gene-LOC107453185|gene-LOC107452053|gene-LOC107439276|gene-LOC107445142|gene-LOC107455522	http://amigo.geneontology.org/amigo/term/GO:0030424
apical plasma membrane	GO:0016324	9	52	0.00248903	0.0271733	gene-LOC107440319|gene-LOC107452768|gene-LOC107448785|gene-LOC107449304|gene-LOC107452166|gene-LOC107440915|gene-LOC107449100|gene-LOC107456737|gene-LOC107453528	http://amigo.geneontology.org/amigo/term/GO:0016324
ommatidial rotation	GO:0016318	6	24	0.00273597	0.0282497	gene-LOC107438758|gene-LOC107440583|gene-LOC107454545|gene-LOC107455627|gene-LOC107446306|gene-LOC107447537	http://amigo.geneontology.org/amigo/term/GO:0016318
activation of GTPase activity	GO:0090630	6	24	0.00273597	0.0282497	gene-LOC107436904|gene-LOC107443073|gene-LOC107439384|gene-LOC107440263|gene-LOC107452144|gene-LOC107437940	http://amigo.geneontology.org/amigo/term/GO:0090630
cell-cell adhesion mediator activity	GO:0098632	4	9	0.00272235	0.0282497	gene-LOC110281920|gene-LOC107454243|gene-LOC107447533|gene-LOC107440417	http://amigo.geneontology.org/amigo/term/GO:0098632
regulation of imaginal disc-derived wing size	GO:0044719	4	9	0.00272235	0.0282497	gene-LOC107449849|gene-LOC107454309|gene-LOC107449725|gene-LOC107449500	http://amigo.geneontology.org/amigo/term/GO:0044719
heart process	GO:0003015	4	9	0.00272235	0.0282497	gene-LOC107445976|gene-LOC107443395|gene-LOC107439058|gene-LOC107438758	http://amigo.geneontology.org/amigo/term/GO:0003015
gastrulation involving germ band extension	GO:0010004	4	9	0.00272235	0.0282497	gene-LOC107450859|gene-LOC107452166|gene-LOC107440133|gene-LOC107450854	http://amigo.geneontology.org/amigo/term/GO:0010004
haltere development	GO:0007482	4	9	0.00272235	0.0282497	gene-LOC107456226|gene-LOC107445052|gene-LOC107440763|gene-LOC107438758	http://amigo.geneontology.org/amigo/term/GO:0007482
protein deubiquitination	GO:0016579	7	33	0.00276252	0.028353	gene-LOC107449010|gene-LOC107451258|gene-LOC107440583|gene-LOC107453454|gene-LOC107451101|gene-LOC107451471|gene-LOC107447152	http://amigo.geneontology.org/amigo/term/GO:0016579
dendrite morphogenesis	GO:0048813	12	87	0.00290093	0.0294212	gene-LOC107443336|gene-LOC107452450|gene-LOC107452372|gene-LOC107446060|gene-LOC107448484|gene-LOC107454390|gene-LOC107448208|gene-LOC107448191|gene-LOC107456370|gene-LOC107442776|gene-LOC107445723|gene-LOC107449500	http://amigo.geneontology.org/amigo/term/GO:0048813
cell morphogenesis	GO:0000902	8	43	0.00288443	0.0294212	gene-LOC107454466|gene-LOC107448264|gene-LOC107444946|gene-LOC107453411|gene-LOC107439229|gene-LOC107445269|gene-LOC107450243|gene-LOC107444098	http://amigo.geneontology.org/amigo/term/GO:0000902
glucose homeostasis	GO:0042593	7	34	0.00319494	0.0322126	gene-LOC107454997|gene-LOC107445992|gene-LOC107447340|gene-LOC107457545|gene-LOC107457543|gene-LOC107445416|gene-LOC107449500	http://amigo.geneontology.org/amigo/term/GO:0042593
integral component of membrane	GO:0016021	57	760	0.00339397	0.0335235	gene-LOC107457497|gene-LOC107442001|gene-LOC107450080|gene-LOC107444582|gene-LOC107456748|gene-LOC107438423|gene-LOC107445619|gene-LOC107454365|gene-LOC107445643|gene-LOC107456451|gene-LOC107450121|gene-LOC107441184|gene-LOC107443534|gene-LOC107443147|gene-LOC107447340|gene-LOC107452230|gene-LOC107439409|gene-LOC107446082|gene-LOC107449304|gene-LOC107454649|gene-LOC107452618|gene-LOC107450816|gen…	http://amigo.geneontology.org/amigo/term/GO:0016021
defense response to Gram-negative bacterium	GO:0050829	12	89	0.00342745	0.0335235	gene-LOC107456530|gene-LOC107452768|gene-LOC107439460|gene-LOC107446303|gene-LOC110281918|gene-LOC107451471|gene-LOC107442127|gene-LOC107445163|gene-LOC107448363|gene-LOC107455269|gene-LOC107441582|gene-LOC107444098	http://amigo.geneontology.org/amigo/term/GO:0050829
nuclear receptor activity	GO:0004879	5	17	0.00344231	0.0335235	gene-LOC107456370|gene-LOC107457545|gene-LOC107457543|gene-LOC107455656|gene-LOC107448484	http://amigo.geneontology.org/amigo/term/GO:0004879
sevenless signaling pathway	GO:0045500	5	17	0.00344231	0.0335235	gene-LOC107456622|gene-LOC107441450|gene-LOC107441316|gene-LOC107446306|gene-LOC107440448	http://amigo.geneontology.org/amigo/term/GO:0045500
cell adhesion mediated by integrin	GO:0033627	5	17	0.00344231	0.0335235	gene-LOC107439229|gene-LOC107441879|gene-LOC107439460|gene-LOC107448264|gene-LOC107450843	http://amigo.geneontology.org/amigo/term/GO:0033627
apicolateral plasma membrane	GO:0016327	5	17	0.00344231	0.0335235	gene-LOC107441392|gene-LOC107448785|gene-LOC107449304|gene-LOC107453528|gene-LOC107456737	http://amigo.geneontology.org/amigo/term/GO:0016327
synaptic target inhibition	GO:0016201	4	10	0.00366686	0.034533	gene-LOC107440209|gene-LOC107456922|gene-LOC107447822|gene-LOC107448357	http://amigo.geneontology.org/amigo/term/GO:0016201
muscle fiber development	GO:0048747	4	10	0.00366686	0.034533	gene-LOC107440448|gene-LOC107440133|gene-LOC107444743|gene-LOC107446306	http://amigo.geneontology.org/amigo/term/GO:0048747
photoreceptor cell morphogenesis	GO:0008594	4	10	0.00366686	0.034533	gene-LOC107454243|gene-LOC107448785|gene-LOC107452053|gene-LOC107452791	http://amigo.geneontology.org/amigo/term/GO:0008594
3'-5' exonuclease activity	GO:0008408	4	10	0.00366686	0.034533	gene-LOC107449495|gene-LOC107448899|gene-LOC107455150|gene-LOC107451543	http://amigo.geneontology.org/amigo/term/GO:0008408
synaptic transmission, glutamatergic	GO:0035249	4	10	0.00366686	0.034533	gene-LOC107440643|gene-LOC107439864|gene-LOC110282153|gene-LOC107436168	http://amigo.geneontology.org/amigo/term/GO:0035249
regulation of exit from mitosis	GO:0007096	4	10	0.00366686	0.034533	gene-LOC107455726|gene-LOC110283113|gene-LOC107453736|gene-LOC107436319	http://amigo.geneontology.org/amigo/term/GO:0007096
integral component of Golgi membrane	GO:0030173	6	26	0.00384661	0.0360279	gene-LOC107452684|gene-LOC107456653|gene-LOC107451748|gene-LOC107450379|gene-LOC107457525|gene-LOC107454076	http://amigo.geneontology.org/amigo/term/GO:0030173
axonogenesis	GO:0007409	8	46	0.0041512	0.0386694	gene-LOC107443336|gene-LOC107446060|gene-LOC107438918|gene-LOC107448264|gene-LOC107442127|gene-LOC107452144|gene-LOC107439229|gene-LOC107457525	http://amigo.geneontology.org/amigo/term/GO:0007409
Notch binding	GO:0005112	5	18	0.00422609	0.0389437	gene-LOC107447611|gene-LOC107453377|gene-LOC107452491|gene-LOC107456888|gene-LOC107453513	http://amigo.geneontology.org/amigo/term/GO:0005112
intestinal stem cell homeostasis	GO:0036335	5	18	0.00422609	0.0389437	gene-LOC107445711|gene-LOC107446060|gene-LOC107443147|gene-LOC107452618|gene-LOC107450140	http://amigo.geneontology.org/amigo/term/GO:0036335
actin cytoskeleton organization	GO:0030036	9	57	0.00428925	0.0393143	gene-LOC107443336|gene-LOC107456554|gene-LOC107455600|gene-LOC107448264|gene-LOC107439229|gene-LOC107443820|gene-LOC107451737|gene-LOC107453411|gene-LOC107457049	http://amigo.geneontology.org/amigo/term/GO:0030036
chromatin binding	GO:0003682	16	143	0.00440399	0.0401513	gene-LOC107452450|gene-LOC107446878|gene-LOC107453991|gene-LOC107441902|gene-LOC107440639|gene-LOC107436447|gene-LOC107455576|gene-LOC107455553|gene-LOC107456351|gene-LOC107456950|gene-LOC107457303|gene-LOC107447489|gene-LOC107447152|gene-LOC107446548|gene-LOC107457159|gene-LOC107455765	http://amigo.geneontology.org/amigo/term/GO:0003682
negative regulation of Notch signaling pathway	GO:0045746	6	27	0.00451276	0.0407099	gene-LOC107446605|gene-LOC107453466|gene-LOC107453513|gene-LOC107447611|gene-LOC107438350|gene-LOC107452791	http://amigo.geneontology.org/amigo/term/GO:0045746
regulation of autophagy	GO:0010506	6	27	0.00451276	0.0407099	gene-LOC107448484|gene-LOC107449329|gene-LOC107437811|gene-LOC107455690|gene-LOC107450591|gene-LOC107443117	http://amigo.geneontology.org/amigo/term/GO:0010506
neurotransmitter secretion	GO:0007269	8	47	0.0046568	0.0417893	gene-LOC107447019|gene-LOC107439864|gene-LOC107449667|gene-LOC107445487|gene-LOC107440643|gene-LOC107443820|gene-LOC107442450|gene-LOC107456451	http://amigo.geneontology.org/amigo/term/GO:0007269
double-strand break repair via break-induced replication	GO:0000727	4	11	0.00481113	0.0427268	gene-LOC107448131|gene-LOC107440572|gene-LOC107452988|gene-LOC107441524	http://amigo.geneontology.org/amigo/term/GO:0000727
mating behavior	GO:0007617	4	11	0.00481113	0.0427268	gene-LOC107441392|gene-LOC107443799|gene-LOC107456351|gene-LOC107440384	http://amigo.geneontology.org/amigo/term/GO:0007617
cytosol	GO:0005829	43	547	0.00484893	0.0428406	gene-LOC107439141|gene-LOC107456922|gene-LOC107440339|gene-LOC107438476|gene-LOC107453670|gene-LOC107453180|gene-LOC107447150|gene-LOC107444818|gene-LOC107443005|gene-LOC107449329|gene-LOC107443163|gene-LOC107443820|gene-LOC107449735|gene-LOC107454392|gene-LOC107451471|gene-LOC107443611|gene-LOC107450624|gene-LOC107438166|gene-LOC107440448|gene-LOC107451258|gene-LOC107439038|gene-LOC107456818|gen…	http://amigo.geneontology.org/amigo/term/GO:0005829
renal tubular secretion	GO:0097254	3	5	0.00523764	0.0433455	gene-LOC107454807|gene-LOC107455447|gene-LOC107456980	http://amigo.geneontology.org/amigo/term/GO:0097254
nephrocyte filtration	GO:0097206	3	5	0.00523764	0.0433455	gene-LOC107439185|gene-LOC110282294|gene-LOC107441357	http://amigo.geneontology.org/amigo/term/GO:0097206
positive regulation of RNA export from nucleus	GO:0046833	3	5	0.00523764	0.0433455	gene-LOC107449794|gene-LOC107438605|gene-LOC107456009	http://amigo.geneontology.org/amigo/term/GO:0046833
positive regulation of axonogenesis	GO:0050772	3	5	0.00523764	0.0433455	gene-LOC107436100|gene-LOC107443911|gene-LOC107443783	http://amigo.geneontology.org/amigo/term/GO:0050772
oenocyte differentiation	GO:0001742	3	5	0.00523764	0.0433455	gene-LOC107438758|gene-LOC107446306|gene-LOC107457525	http://amigo.geneontology.org/amigo/term/GO:0001742
cohesin complex	GO:0008278	3	5	0.00523764	0.0433455	gene-LOC107452450|gene-LOC107440639|gene-LOC107455765	http://amigo.geneontology.org/amigo/term/GO:0008278
glycogen biosynthetic process	GO:0005978	3	5	0.00523764	0.0433455	gene-LOC107444926|gene-LOC107438476|gene-LOC107439334	http://amigo.geneontology.org/amigo/term/GO:0005978
autophagosome membrane	GO:0000421	3	5	0.00523764	0.0433455	gene-LOC107450816|gene-LOC107437811|gene-LOC107450591	http://amigo.geneontology.org/amigo/term/GO:0000421
sensory neuron axon guidance	GO:0097374	3	5	0.00523764	0.0433455	gene-LOC107436100|gene-LOC107443911|gene-LOC107443783	http://amigo.geneontology.org/amigo/term/GO:0097374
phosphatidylinositol-3,5-bisphosphate binding	GO:0080025	3	5	0.00523764	0.0433455	gene-LOC107442248|gene-LOC107457469|gene-LOC107449329	http://amigo.geneontology.org/amigo/term/GO:0080025
phosphatidylinositol phosphate binding	GO:1901981	3	5	0.00523764	0.0433455	gene-LOC107454392|gene-LOC107451946|gene-LOC107451936	http://amigo.geneontology.org/amigo/term/GO:1901981
phosphatidylinositol biosynthetic process	GO:0006661	3	5	0.00523764	0.0433455	gene-LOC107452902|gene-LOC107446373|gene-LOC107447968	http://amigo.geneontology.org/amigo/term/GO:0006661
juvenile hormone mediated signaling pathway	GO:0035626	3	5	0.00523764	0.0433455	gene-LOC107449794|gene-LOC107455656|gene-LOC107438605	http://amigo.geneontology.org/amigo/term/GO:0035626
microtubule cytoskeleton organization	GO:0000226	9	60	0.00577795	0.0471591	gene-LOC107455726|gene-LOC107443336|gene-LOC107445215|gene-LOC107453748|gene-LOC107452302|gene-LOC107453736|gene-LOC107437535|gene-LOC107453648|gene-LOC107438355	http://amigo.geneontology.org/amigo/term/GO:0000226
motor neuron axon guidance	GO:0008045	9	60	0.00577795	0.0471591	gene-LOC107454390|gene-LOC107456922|gene-LOC107448483|gene-LOC107452372|gene-LOC107440209|gene-LOC107453180|gene-LOC107443911|gene-LOC107445619|gene-LOC107452053	http://amigo.geneontology.org/amigo/term/GO:0008045
cilium	GO:0005929	7	39	0.00617581	0.0483349	gene-LOC107453748|gene-LOC107455940|gene-LOC107448165|gene-LOC107445484|gene-LOC107456095|gene-LOC107436724|gene-LOC107453425	http://amigo.geneontology.org/amigo/term/GO:0005929
synaptic target recognition	GO:0008039	6	29	0.00609424	0.0483349	gene-LOC107441351|gene-LOC107445215|gene-LOC107445976|gene-LOC107445749|gene-LOC107453648|gene-LOC107438355	http://amigo.geneontology.org/amigo/term/GO:0008039
dendrite guidance	GO:0070983	5	20	0.00616092	0.0483349	gene-LOC107454390|gene-LOC107446060|gene-LOC107448208|gene-LOC107439800|gene-LOC107452372	http://amigo.geneontology.org/amigo/term/GO:0070983
axonal growth cone	GO:0044295	4	12	0.00617263	0.0483349	gene-LOC107443336|gene-LOC107445142|gene-LOC107452372|gene-LOC107454390	http://amigo.geneontology.org/amigo/term/GO:0044295
leg disc proximal/distal pattern formation	GO:0007479	4	12	0.00617263	0.0483349	gene-LOC107440763|gene-LOC107438758|gene-LOC107446306|gene-LOC107457525	http://amigo.geneontology.org/amigo/term/GO:0007479
Rho protein signal transduction	GO:0007266	4	12	0.00617263	0.0483349	gene-LOC107444999|gene-LOC110282033|gene-LOC107451544|gene-LOC107453411	http://amigo.geneontology.org/amigo/term/GO:0007266
stabilization of membrane potential	GO:0030322	4	12	0.00617263	0.0483349	gene-LOC107443147|gene-LOC107445711|gene-LOC107442988|gene-LOC107441184	http://amigo.geneontology.org/amigo/term/GO:0030322
cell projection assembly	GO:0030031	4	12	0.00617263	0.0483349	gene-LOC107439229|gene-LOC107440763|gene-LOC107448264|gene-LOC107438758	http://amigo.geneontology.org/amigo/term/GO:0030031
regulation of stem cell differentiation	GO:2000736	4	12	0.00617263	0.0483349	gene-LOC107440763|gene-LOC107456950|gene-LOC107442288|gene-LOC107437457	http://amigo.geneontology.org/amigo/term/GO:2000736

## Sheet: Table S7
Table S7. GO functional enrichments of highly expressed genes in the different glandular tissues. We focused on the top 500 genes with the highest average expression in the glandular tissues.
1. Biological processes for venom gland of common house spider.							2. Biological processes for venom gland of sheet-web spider.							3. Biological processes for silk gland of sheet-web spider.							4. Biological processes for salivary gland of fruit fly.							5. Biological processes for salivary gland of mite.							6. Biological processes for salivary gland of scorpion.							7. Biological processes for venom gland of scorpion.							8. Biological processes for silk gland of silkworm.
#Term	ID	Input number	Background number	P-Value	Corrected P-Value	Input	#Term	ID	Input number	Background number	P-Value	Corrected P-Value	Input	#Term	ID	Input number	Background number	P-Value	Corrected P-Value	Input	#Term	ID	Input number	Background number	P-Value	Corrected P-Value	Input	#Term	ID	Input number	Background number	P-Value	Corrected P-Value	Input	translational elongation	GO:0006414	6	12	2.65215e-09	4.0401e-07	STRG.72394|STRG.20399|STRG.63114|STRG.70798|STRG.73238|STRG.17810	cytoplasmic translation	GO:0002181	11	74	4.44575e-11	1.86376e-08	STRG.35112|STRG.35653|STRG.30866|STRG.47024|STRG.67908|STRG.35052|STRG.61932|STRG.64618|STRG.56952|STRG.19591|STRG.56038	cytoplasmic translation
cytoplasmic translation	GO:0002181	19	74	1.34736e-20	7.4644e-18	gene-LOC107450412|gene-LOC107453076|gene-LOC107446088|gene-LOC107447686|gene-LOC107447864|gene-LOC107449902|gene-LOC107436493|gene-LOC110282463|gene-LOC107450983|gene-LOC107438827|gene-LOC107456514|gene-LOC107439913|gene-LOC107450368|gene-LOC107440081|gene-LOC107455044|gene-LOC107456407|gene-LOC107442608|gene-LOC107449006|gene-LOC107443490	cytoplasmic translation	GO:0002181	59	74	2.09361e-63	1.51578e-60	evm.model.CTG_296.7|evm.model.CTG_840.29|evm.model.CTG_569.21|evm.model.CTG_468.28|evm.model.CTG_453.12|evm.model.CTG_1618.34|evm.model.CTG_512.20|evm.model.CTG_1457.56|evm.model.CTG_333.56|evm.model.CTG_1084.20|evm.model.CTG_938.13|evm.model.CTG_1669.10|evm.model.CTG_31.70.3|evm.model.CTG_688.5|evm.model.CTG_689.6|evm.model.CTG_1254.18|evm.model.CTG_1633.12|evm.model.CTG_1541.9|evm.model.CTG_671…	cytoplasmic translation	GO:0002181	63	74	3.29652e-70	2.39657e-67	evm.model.CTG_296.7|evm.model.CTG_840.29|evm.model.CTG_569.21|evm.model.CTG_468.28|evm.model.CTG_453.12|evm.model.CTG_1618.34|evm.model.CTG_512.20|evm.model.CTG_1457.56|evm.model.CTG_333.56|evm.model.CTG_134.28|evm.model.CTG_1084.20|evm.model.CTG_979.29|evm.model.CTG_1669.10|evm.model.CTG_31.70.3|evm.model.CTG_688.5|evm.model.CTG_689.6|evm.model.CTG_1254.18|evm.model.CTG_1633.12|evm.model.CTG_154…	cytoplasmic translation	GO:0002181	16	74	4.6983e-17	2.43372e-14	gene-Dmel_CG3922|gene-Dmel_CG18001|gene-Dmel_CG13389|gene-Dmel_CG8332|gene-Dmel_CG2746|gene-Dmel_CG6846|gene-Dmel_CG2998|gene-Dmel_CG15693|gene-Dmel_CG5502|gene-Dmel_CG17489|gene-Dmel_CG7424|gene-Dmel_CG2099|gene-Dmel_CG15697|gene-Dmel_CG2168|gene-Dmel_CG1263|gene-Dmel_CG1475	cytoplasmic translation	GO:0002181	20	74	5.77657e-23	3.4024e-20	gene-LOC107359918|gene-LOC107371699|gene-LOC107367699|gene-LOC107368747|gene-LOC107367564|gene-LOC107372254|gene-LOC107367892|gene-LOC107362615|gene-LOC107365927|gene-LOC107371635|gene-LOC107361635|gene-LOC107368075|gene-LOC107369547|gene-LOC107362220|gene-LOC107367993|gene-LOC107369356|gene-LOC107370115|gene-LOC107370137|gene-LOC107362720|gene-LOC107369061	cytoplasmic translation	GO:0002181	8	74	1.7392e-07	9.93519e-06	STRG.35112|STRG.35653|STRG.30866|STRG.47024|STRG.67908|STRG.35052|STRG.61932|STRG.64618	translational elongation	GO:0006414	6	12	3.02836e-09	4.60954e-07	STRG.72394|STRG.20399|STRG.70798|STRG.73238|STRG.63114|STRG.17810	translation
translation	GO:0006412	19	108	6.70474e-18	1.85721e-15	gene-LOC107450412|gene-LOC107453076|gene-LOC107446088|gene-LOC107447686|gene-LOC107447864|gene-LOC107436493|gene-LOC110282463|gene-LOC107450983|gene-LOC107438827|gene-LOC107456514|gene-LOC107439913|gene-LOC107449902|gene-LOC107440081|gene-LOC107455044|gene-LOC107447334|gene-LOC107442608|gene-LOC107449006|gene-LOC107441347|gene-LOC107443490	translation	GO:0006412	42	108	2.58392e-35	6.23586e-33	evm.model.CTG_296.7|evm.model.CTG_569.21|evm.model.CTG_468.28|evm.model.CTG_1618.34|evm.model.CTG_1457.56|evm.model.CTG_333.56|evm.model.CTG_1084.20|evm.model.CTG_1252.19|evm.model.CTG_31.70.3|evm.model.CTG_1254.18|evm.model.CTG_689.6|evm.model.CTG_548.9|evm.model.CTG_1633.12|evm.model.CTG_1541.9|evm.model.CTG_1033.14|evm.model.CTG_1047.16|evm.model.CTG_1540.8|evm.model.CTG_390.34|evm.model.CTG_1…	translation	GO:0006412	44	108	1.8248e-38	4.42211e-36	evm.model.CTG_296.7|evm.model.CTG_569.21|evm.model.CTG_468.28|evm.model.CTG_1618.34|evm.model.CTG_1457.56|evm.model.CTG_333.56|evm.model.CTG_1084.20|evm.model.CTG_1252.19|evm.model.CTG_31.70.3|evm.model.CTG_1254.18|evm.model.CTG_689.6|evm.model.CTG_548.9|evm.model.CTG_1633.12|evm.model.CTG_1541.9|evm.model.CTG_1033.14|evm.model.CTG_1047.16|evm.model.CTG_1540.8|evm.model.CTG_390.34|evm.model.CTG_1…	proton transmembrane transport	GO:1902600	11	51	4.41316e-12	7.62005e-10	gene-Dmel_CG8189|gene-Dmel_CG8210|gene-Dmel_CG6213|gene-Dmel_CG1088|gene-Dmel_CG8186|gene-Dmel_CG3161|gene-Dmel_CG5670|gene-Dmel_CG7625|gene-Dmel_CG4692|gene-Dmel_CG3321|gene-Dmel_CG18617	translation	GO:0006412	19	108	8.62488e-19	2.3653e-16	gene-LOC107359918|gene-LOC107370137|gene-LOC107367699|gene-LOC107362443|gene-LOC107367564|gene-LOC107372254|gene-LOC107367892|gene-LOC107362615|gene-LOC107365927|gene-LOC107367993|gene-LOC107361635|gene-LOC107362329|gene-LOC107368075|gene-LOC107369547|gene-LOC107362220|gene-LOC107369356|gene-LOC107370115|gene-LOC107368747|gene-LOC107369061	microtubule cytoskeleton organization	GO:0000226	7	60	6.57032e-07	3.33626e-05	STRG.58870|STRG.15370|STRG.30880|STRG.61659|STRG.55686|STRG.26442|STRG.50382	myofibril assembly	GO:0030239	6	13	4.39842e-09	4.60954e-07	STRG.58855|STRG.24679|STRG.44522|STRG.43446|STRG.59636|STRG.9942	cell redox homeostasis
microtubule cytoskeleton organization	GO:0000226	9	60	1.44346e-08	7.99675e-07	gene-LOC107444596|gene-LOC107450841|gene-LOC107447960|gene-LOC107456680|gene-LOC107444780|gene-LOC107451828|gene-LOC107441025|gene-LOC107441194|gene-LOC107448073	mitochondrial electron transport, NADH to ubiquinone	GO:0006120	15	32	2.59392e-14	3.13e-12	evm.model.CTG_1634.24|evm.model.CTG_629.11.1|evm.model.CTG_409.68|evm.model.CTG_281.24|evm.model.CTG_1268.16|evm.model.CTG_871.9|evm.model.CTG_12.66|evm.model.CTG_374.5|evm.model.CTG_612.13|evm.model.CTG_1354.6|evm.model.CTG_1521.3|evm.model.CTG_1455.11|evm.model.CTG_603.3|evm.model.CTG_489.43|evm.model.CTG_689.5	translational elongation	GO:0006414	9	12	1.33528e-10	9.70747e-09	evm.model.CTG_671.7|evm.model.CTG_98.48|evm.model.CTG_1441.2|evm.model.CTG_1635.4|evm.model.CTG_93.12|evm.model.CTG_572.46|evm.model.CTG_548.3|evm.model.CTG_93.7|evm.model.CTG_671.2	translation	GO:0006412	13	108	3.52912e-11	3.65617e-09	gene-Dmel_CG18001|gene-Dmel_CG8280|gene-Dmel_CG13389|gene-Dmel_CG8332|gene-Dmel_CG2746|gene-Dmel_CG7424|gene-Dmel_CG5502|gene-Dmel_CG17489|gene-Dmel_CG3922|gene-Dmel_CG15697|gene-Dmel_CG2168|gene-Dmel_CG2998|gene-Dmel_CG15693	proteolysis involved in cellular protein catabolic process	GO:0051603	7	13	1.72745e-10	1.45352e-08	gene-LOC107364338|gene-LOC107369972|gene-LOC107362325|gene-LOC107367645|gene-LOC107368832|gene-LOC107362596|gene-LOC107364384	sensory perception of sound	GO:0007605	6	49	3.30336e-06	0.000125803	STRG.58870|STRG.15370|STRG.49619|STRG.35712|STRG.48234|STRG.50382	microtubule cytoskeleton organization	GO:0000226	7	60	7.62328e-07	3.63145e-05	STRG.4923|STRG.30880|STRG.61659|STRG.28974|STRG.56936|STRG.26442|STRG.50382	ATP synthesis coupled proton transport
negative regulation of neuromuscular synaptic transmission	GO:1900074	4	6	1.4371e-06	6.63463e-05	gene-LOC107444596|gene-LOC107444780|gene-LOC107439311|gene-LOC107448073	myofibril assembly	GO:0030239	11	13	6.90545e-13	4.99955e-11	evm.model.CTG_401.8|evm.model.CTG_1617.57|evm.model.CTG_1423.11.1|evm.model.CTG_25.10|evm.model.CTG_401.10|evm.model.CTG_22.1|evm.model.CTG_22.2|evm.model.CTG_330.8|evm.model.CTG_1457.43|evm.model.CTG_330.9|evm.model.CTG_619.84	pole plasm oskar mRNA localization	GO:0045451	12	39	3.44199e-10	2.08533e-08	evm.model.CTG_459.2|evm.model.CTG_1504.51|evm.model.CTG_265.23|evm.model.CTG_1156.22|evm.model.CTG_37.6|evm.model.CTG_706.2|evm.model.CTG_334.158|evm.model.CTG_159.21|evm.model.CTG_408.18|evm.model.CTG_524.5|evm.model.CTG_1020.48|evm.model.CTG_225.25	translational elongation	GO:0006414	4	12	8.68093e-06	0.000408793	gene-Dmel_CG8280|gene-Dmel_CG11901|gene-Dmel_CG6341|gene-Dmel_CG2238	oogenesis	GO:0048477	12	191	1.36592e-07	5.74663e-06	gene-LOC107364338|gene-LOC107361155|gene-LOC107363541|gene-LOC107367648|gene-LOC107367645|gene-LOC112538497|gene-LOC107362605|gene-LOC107361597|gene-LOC107362423|gene-LOC107362510|gene-LOC107367511|gene-LOC107364384	response to temperature stimulus	GO:0009266	3	5	2.21036e-05	0.000594197	STRG.35712|STRG.48234|STRG.49619	microtubule-based process	GO:0007017	5	21	1.38421e-06	5.57945e-05	STRG.26442|STRG.28974|STRG.30880|STRG.56936|STRG.61659	chromatin remodeling
maintenance of protein location in cell	GO:0032507	4	7	2.24197e-06	9.44036e-05	gene-LOC107443493|gene-LOC107448504|gene-LOC107456443|gene-LOC107454166	translational elongation	GO:0006414	9	12	1.92482e-10	1.12406e-08	evm.model.CTG_671.7|evm.model.CTG_98.48|evm.model.CTG_1441.2|evm.model.CTG_1635.4|evm.model.CTG_93.12|evm.model.CTG_572.46|evm.model.CTG_548.3|evm.model.CTG_93.7|evm.model.CTG_671.2	ribosomal small subunit assembly	GO:0000028	8	13	4.54924e-09	1.94547e-07	evm.model.CTG_938.13|evm.model.CTG_1541.9|evm.model.CTG_390.34|evm.model.CTG_404.9|evm.model.CTG_731.46|evm.model.CTG_619.81|evm.model.CTG_689.6|evm.model.CTG_1475.12	determination of adult lifespan	GO:0008340	8	137	3.55888e-05	0.00131678	gene-Dmel_CG31196|gene-Dmel_CG8280|gene-Dmel_CG16944|gene-Dmel_CG5670|gene-Dmel_CG17280|gene-Dmel_CG2171|gene-Dmel_CG33126|gene-Dmel_CG9762	ovarian nurse cell to oocyte transport	GO:0007300	4	10	4.36225e-06	0.000157598	gene-LOC107364338|gene-LOC107368551|gene-LOC107367645|gene-LOC107364384	negative regulation of neuromuscular synaptic transmission	GO:1900074	3	6	3.29744e-05	0.000837182	STRG.58870|STRG.15370|STRG.3831	translation	GO:0006412	7	108	2.83544e-05	0.00067535	STRG.35112|STRG.30866|STRG.70798|STRG.67908|STRG.35052|STRG.56952|STRG.19591	hydrogen peroxide catabolic process
synaptic target recognition	GO:0008039	5	29	1.44894e-05	0.000381251	gene-LOC107444596|gene-LOC107444780|gene-LOC107438351|gene-LOC107446782|gene-LOC107448073	mitochondrial electron transport, ubiquinol to cytochrome c	GO:0006122	9	14	5.1532e-10	2.66494e-08	evm.model.CTG_1650.36|evm.model.CTG_601.6|evm.model.CTG_1395.58|evm.model.CTG_247.3|evm.model.CTG_812.17|evm.model.CTG_333.5|evm.model.CTG_332.3|evm.model.CTG_567.18|evm.model.CTG_1339.16	proteolysis involved in cellular protein catabolic process	GO:0051603	8	13	4.54924e-09	1.94547e-07	evm.model.CTG_459.2|evm.model.CTG_37.6|evm.model.CTG_1377.6.3|evm.model.CTG_1.40|evm.model.CTG_334.158|evm.model.CTG_159.21|evm.model.CTG_410.9|evm.model.CTG_524.5	pole plasm mRNA localization	GO:0019094	3	7	7.06725e-05	0.00228802	gene-Dmel_CG16901|gene-Dmel_CG1242|gene-Dmel_CG14648	programmed cell death involved in cell development	GO:0010623	3	6	4.60566e-05	0.00117945	gene-LOC107364338|gene-LOC107367645|gene-LOC107364384	cellular potassium ion homeostasis	GO:0030007	3	7	4.68491e-05	0.000892085	STRG.35712|STRG.48234|STRG.49619	wound healing	GO:0042060	5	56	0.000101084	0.00196177	STRG.28974|STRG.44199|STRG.51908|STRG.36195|STRG.61925	translational elongation
myofibril assembly	GO:0030239	4	13	1.54807e-05	0.000381251	gene-LOC107454813|gene-LOC107454811|gene-LOC107441917|gene-LOC107444519	ribosomal small subunit assembly	GO:0000028	8	13	6.28308e-09	2.39419e-07	evm.model.CTG_938.13|evm.model.CTG_1541.9|evm.model.CTG_390.34|evm.model.CTG_404.9|evm.model.CTG_731.46|evm.model.CTG_619.81|evm.model.CTG_689.6|evm.model.CTG_1475.12	nuclear-transcribed mRNA catabolic process, nonsense-mediated decay	GO:0000184	8	17	2.25097e-08	7.24728e-07	evm.model.CTG_459.2|evm.model.CTG_1504.51|evm.model.CTG_265.23|evm.model.CTG_37.6|evm.model.CTG_334.158|evm.model.CTG_159.21|evm.model.CTG_408.18|evm.model.CTG_524.5	ovarian nurse cell to oocyte transport	GO:0007300	3	10	0.000165284	0.00389168	gene-Dmel_CG2096|gene-Dmel_CG6692|gene-Dmel_CG9553	negative regulation of neuromuscular synaptic transmission	GO:1900074	3	6	4.60566e-05	0.00117945	gene-LOC107364338|gene-LOC107367645|gene-LOC107364384	cellular sodium ion homeostasis	GO:0006883	3	7	4.68491e-05	0.000892085	STRG.35712|STRG.48234|STRG.49619	sarcomere organization	GO:0045214	4	31	0.000140906	0.00263695	STRG.19421|STRG.59636|STRG.44522|STRG.50581	ribosomal small subunit assembly
ribosomal large subunit assembly	GO:0000027	4	13	1.54807e-05	0.000381251	gene-LOC110282463|gene-LOC107456514|gene-LOC107450983|gene-LOC107453287	response to reactive oxygen species	GO:0000302	7	10	3.04382e-08	1.04939e-06	evm.model.CTG_629.11.1|evm.model.CTG_409.68|evm.model.CTG_791.10|evm.model.CTG_180.13|evm.model.CTG_1395.58|evm.model.CTG_1171.9|evm.model.CTG_243.6	ovarian nurse cell to oocyte transport	GO:0007300	7	10	2.29281e-08	7.24728e-07	evm.model.CTG_459.2|evm.model.CTG_1156.22|evm.model.CTG_37.6|evm.model.CTG_334.158|evm.model.CTG_159.21|evm.model.CTG_524.5|evm.model.CTG_225.25	mitochondrial electron transport, NADH to ubiquinone	GO:0006120	4	32	0.000245919	0.00553852	gene-Dmel_CG10320|gene-Dmel_CG9762|gene-Dmel_CG9306|gene-Dmel_CG6020	cellular response to starvation	GO:0009267	5	44	5.35813e-05	0.00131497	gene-LOC107364338|gene-LOC107367645|gene-LOC107364384|gene-LOC107364192|gene-LOC107359539	sodium ion export across plasma membrane	GO:0036376	3	7	4.68491e-05	0.000892085	STRG.35712|STRG.48234|STRG.49619	cytoplasmic transport, nurse cell to oocyte	GO:0007303	3	13	0.000225738	0.00369645	STRG.19421|STRG.3831|STRG.50581	cellular response to unfolded protein
mesoderm development	GO:0007498	6	52	1.58281e-05	0.000381251	gene-LOC107441001|gene-LOC107441917|gene-LOC110282009|gene-LOC107454811|gene-LOC107444519|gene-LOC107457295	sarcomere organization	GO:0045214	9	31	1.25166e-07	3.77585e-06	evm.model.CTG_1617.57|evm.model.CTG_1480.43|evm.model.CTG_278.4|evm.model.CTG_22.1|evm.model.CTG_22.2|evm.model.CTG_434.66|evm.model.CTG_312.54|evm.model.CTG_788.20|evm.model.CTG_619.84	ribosomal large subunit assembly	GO:0000027	7	13	8.66762e-08	2.62557e-06	evm.model.CTG_1084.19|evm.model.CTG_1540.8|evm.model.CTG_979.29|evm.model.CTG_1212.36|evm.model.CTG_531.6|evm.model.CTG_1457.56|evm.model.CTG_790.41.1	pole plasm oskar mRNA localization	GO:0045451	4	39	0.000491823	0.00943571	gene-Dmel_CG6692|gene-Dmel_CG16901|gene-Dmel_CG9553|gene-Dmel_CG14648	positive regulation of macroautophagy	GO:0016239	3	7	6.53926e-05	0.00154065	gene-LOC107364338|gene-LOC107367645|gene-LOC107364384	proton transmembrane transport	GO:1902600	5	51	6.0273e-05	0.00110179	STRG.35712|STRG.48234|STRG.54489|STRG.25071|STRG.49619	mitotic cell cycle	GO:0000278	6	117	0.000360232	0.00496741	STRG.19421|STRG.30880|STRG.61659|STRG.56936|STRG.50581|STRG.26442	determination of adult lifespan
mitotic cytokinesis	GO:0000281	6	53	1.74857e-05	0.000403628	gene-LOC107448504|gene-LOC107440922|gene-LOC107452056|gene-LOC107443493|gene-LOC107454166|gene-LOC107456443	determination of adult lifespan	GO:0008340	16	137	1.76612e-07	5.11468e-06	evm.model.CTG_489.8|evm.model.CTG_1480.43|evm.model.CTG_629.11.1|evm.model.CTG_409.68|evm.model.CTG_984.83|evm.model.CTG_375.36_evm.model.CTG_375.37|evm.model.CTG_791.10|evm.model.CTG_180.13|evm.model.CTG_1395.58|evm.model.CTG_1171.9|evm.model.CTG_1122.2|evm.model.CTG_569.1.1|evm.model.CTG_243.6|evm.model.CTG_572.46|evm.model.CTG_1164.26|evm.model.CTG_1087.21	neuron remodeling	GO:0016322	9	36	2.60997e-07	7.02757e-06	evm.model.CTG_459.2|evm.model.CTG_1664.2|evm.model.CTG_123.11|evm.model.CTG_1156.22|evm.model.CTG_37.6|evm.model.CTG_334.158|evm.model.CTG_159.21|evm.model.CTG_524.5|evm.model.CTG_225.25	ATP synthesis coupled proton transport	GO:0015986	3	18	0.000730939	0.0126209	gene-Dmel_CG3612|gene-Dmel_CG8189|gene-Dmel_CG3321	RNA interference	GO:0016246	4	26	0.000107646	0.00226442	gene-LOC107359198|gene-LOC107362423|gene-LOC107361155|gene-LOC107366241	trachea morphogenesis	GO:0060439	3	8	6.4066e-05	0.00112608	STRG.35712|STRG.48234|STRG.49619	intestinal stem cell homeostasis	GO:0036335	3	18	0.000521373	0.0066634	STRG.66698|STRG.55249|STRG.54286	protein folding
sarcomere organization	GO:0045214	5	31	1.93389e-05	0.000421039	gene-LOC107454813|gene-LOC107454811|gene-LOC107446493|gene-LOC110282009|gene-LOC107453718	mitochondrial electron transport, cytochrome c to oxygen	GO:0006123	7	16	3.43563e-07	9.21258e-06	evm.model.CTG_63.27|evm.model.CTG_1048.3|evm.model.CTG_601.6|evm.model.CTG_1122.2|evm.model.CTG_1586.17|evm.model.CTG_6.7|evm.model.CTG_896.6	oogenesis	GO:0048477	18	191	3.12436e-07	8.11218e-06	evm.model.CTG_489.8|evm.model.CTG_459.2|evm.model.CTG_1115.2|evm.model.CTG_375.36_evm.model.CTG_375.37|evm.model.CTG_786.4|evm.model.CTG_1017.15|evm.model.CTG_1504.51|evm.model.CTG_265.23|evm.model.CTG_1246.6|evm.model.CTG_37.6|evm.model.CTG_570.8|evm.model.CTG_706.2|evm.model.CTG_334.158|evm.model.CTG_159.21|evm.model.CTG_408.18|evm.model.CTG_14.11|evm.model.CTG_524.5|evm.model.CTG_1020.48	dsRNA transport	GO:0033227	3	23	0.00138481	0.0204952	gene-Dmel_CG3161|gene-Dmel_CG12070|gene-Dmel_CG5915	nuclear-transcribed mRNA catabolic process	GO:0000956	3	9	0.000118425	0.00230326	gene-LOC107364338|gene-LOC107367645|gene-LOC107364384	cation transport	GO:0006812	4	27	7.9609e-05	0.00134746	STRG.35712|STRG.48234|STRG.25208|STRG.49619	imaginal disc development	GO:0007444	3	22	0.000881747	0.0110008	STRG.62515|STRG.27684|STRG.43861	response to oxidative stress
mitochondrial electron transport, ubiquinol to cytochrome c	GO:0006122	4	14	1.976e-05	0.000421039	gene-LOC107453750|gene-LOC107437613|gene-LOC107438972|gene-LOC107442204	microtubule-based process	GO:0007017	7	21	1.51357e-06	3.53491e-05	evm.model.CTG_1385.47|evm.model.CTG_595.29|evm.model.CTG_227.7|evm.model.CTG_374.4|evm.model.CTG_1058.4|evm.model.CTG_1585.74|evm.model.CTG_83.38	nurse cell apoptotic process	GO:0045476	6	11	7.15351e-07	1.79331e-05	evm.model.CTG_459.2|evm.model.CTG_334.158|evm.model.CTG_37.6|evm.model.CTG_1183.10|evm.model.CTG_159.21|evm.model.CTG_524.5	electron transport chain	GO:0022900	2	5	0.00148691	0.0208168	gene-Dmel_CG3612|gene-Dmel_CG17246	mitotic cytokinesis	GO:0000281	5	53	0.000121224	0.00230326	gene-LOC107368551|gene-LOC107365543|gene-LOC107369845|gene-LOC107362975|gene-LOC107371599	regulation of tube diameter, open tracheal system	GO:0035158	3	10	0.00010984	0.00173092	STRG.35712|STRG.48234|STRG.49619	mitotic cytokinesis	GO:0000281	4	53	0.000933854	0.01138	STRG.26239|STRG.30880|STRG.51908|STRG.19711	cellular response to oxidative stress
mitochondrial electron transport, cytochrome c to oxygen	GO:0006123	4	16	3.08366e-05	0.000589085	gene-LOC107448998|gene-LOC107448168|gene-LOC107440021|gene-LOC107449999	muscle cell cellular homeostasis	GO:0046716	7	26	4.98195e-06	0.000106086	evm.model.CTG_489.8|evm.model.CTG_375.36_evm.model.CTG_375.37|evm.model.CTG_22.1|evm.model.CTG_22.2|evm.model.CTG_330.8|evm.model.CTG_330.9|evm.model.CTG_1211.11	microtubule-based process	GO:0007017	7	21	1.1497e-06	2.61197e-05	evm.model.CTG_399.4|evm.model.CTG_1084.22|evm.model.CTG_1385.47|evm.model.CTG_595.29|evm.model.CTG_227.7|evm.model.CTG_374.4|evm.model.CTG_1058.4	posttranslational protein targeting to membrane, translocation	GO:0031204	2	5	0.00148691	0.0208168	gene-Dmel_CG10130|gene-Dmel_CG4758	programmed cell death	GO:0012501	3	11	0.000193552	0.003353	gene-LOC107364338|gene-LOC107367645|gene-LOC107364384	protein folding	GO:0006457	5	64	0.000164117	0.00225686	STRG.59327|STRG.43003|STRG.45509|STRG.25241|STRG.16178	lipid biosynthetic process	GO:0008610	2	5	0.00118172	0.0126294	STRG.53880|STRG.66698	proteasomal ubiquitin-independent protein catabolic process
neuron cellular homeostasis	GO:0070050	4	19	5.51478e-05	0.000985544	gene-LOC107444596|gene-LOC107444780|gene-LOC107437219|gene-LOC107448073	ATP synthesis coupled proton transport	GO:0015986	6	18	8.72352e-06	0.00017544	evm.model.CTG_1422.8.1|evm.model.CTG_631.34|evm.model.CTG_670.9|evm.model.CTG_1313.11|evm.model.CTG_132.23|evm.model.CTG_1635.38	programmed cell death involved in cell development	GO:0010623	5	6	1.44814e-06	3.00799e-05	evm.model.CTG_37.6|evm.model.CTG_459.2|evm.model.CTG_159.21|evm.model.CTG_524.5|evm.model.CTG_334.158	glycolytic process	GO:0006096	3	25	0.00172316	0.022887	gene-Dmel_CG17654|gene-Dmel_CG8893|gene-Dmel_CG2171	nurse cell apoptotic process	GO:0045476	3	11	0.000193552	0.003353	gene-LOC107364338|gene-LOC107367645|gene-LOC107364384	response to unfolded protein	GO:0006986	3	12	0.000172845	0.00225686	STRG.59327|STRG.25241|STRG.55249	muscle structure development	GO:0061061	2	5	0.00118172	0.0126294	STRG.24679|STRG.9942	negative regulation of RNA splicing
determination of adult lifespan	GO:0008340	8	137	6.29419e-05	0.00108968	gene-LOC107438987|gene-LOC107447334|gene-LOC107442678|gene-LOC107437219|gene-LOC107440429|gene-LOC107447337|gene-LOC107443451|gene-LOC107441347	negative regulation of autophagy	GO:0010507	6	19	1.12733e-05	0.000214785	evm.model.CTG_489.8|evm.model.CTG_1314.47|evm.model.CTG_375.36_evm.model.CTG_375.37|evm.model.CTG_47.14|evm.model.CTG_95.7|evm.model.CTG_1615.15.1	negative regulation of neuromuscular synaptic transmission	GO:1900074	5	6	1.44814e-06	3.00799e-05	evm.model.CTG_37.6|evm.model.CTG_459.2|evm.model.CTG_159.21|evm.model.CTG_524.5|evm.model.CTG_334.158	tricarboxylic acid cycle	GO:0006099	3	26	0.00190999	0.0241312	gene-Dmel_CG11661|gene-Dmel_CG17246|gene-Dmel_CG12233	brain development	GO:0007420	4	32	0.000222562	0.0036316	gene-LOC107368551|gene-LOC107360769|gene-LOC107367648|gene-LOC107371599	response to mechanical stimulus	GO:0009612	3	12	0.000172845	0.00225686	STRG.35712|STRG.48234|STRG.49619	heart contraction	GO:0060047	2	5	0.00118172	0.0126294	STRG.66698|STRG.59636	proton transmembrane transport
microtubule-based process	GO:0007017	4	21	7.76508e-05	0.00130359	gene-LOC107441194|gene-LOC107456680|gene-LOC107451828|gene-LOC107444614	muscle contraction	GO:0006936	5	11	1.53581e-05	0.000271201	evm.model.CTG_1617.57|evm.model.CTG_619.84|evm.model.CTG_22.2|evm.model.CTG_706.2|evm.model.CTG_22.1	maintenance of protein location in cell	GO:0032507	5	7	2.44092e-06	4.79607e-05	evm.model.CTG_808.9|evm.model.CTG_31.48|evm.model.CTG_1156.22|evm.model.CTG_225.25|evm.model.CTG_1667.15	ecdysteroid biosynthetic process	GO:0045456	2	6	0.00197142	0.0243141	gene-Dmel_CG7291|gene-Dmel_CG14648	translational elongation	GO:0006414	3	12	0.000240463	0.0036316	gene-LOC107362329|gene-LOC107371635|gene-LOC107362443	locomotory behavior	GO:0007626	3	13	0.000211573	0.00261322	STRG.35712|STRG.48234|STRG.49619	muscle cell cellular homeostasis	GO:0046716	3	26	0.00136999	0.013294	STRG.59636|STRG.50382|STRG.43861	proteasomal protein catabolic process
chromatin remodeling	GO:0006338	5	46	0.000107712	0.00170493	gene-LOC107443493|gene-LOC107448504|gene-LOC107439613|gene-LOC107455393|gene-LOC107454166	proton transmembrane transport	GO:1902600	8	51	3.37689e-05	0.000570409	evm.model.CTG_1422.8.1|evm.model.CTG_450.5|evm.model.CTG_631.34|evm.model.CTG_670.9|evm.model.CTG_1158.13|evm.model.CTG_1313.11|evm.model.CTG_1.138|evm.model.CTG_1635.38	positive regulation of macroautophagy	GO:0016239	5	7	2.44092e-06	4.79607e-05	evm.model.CTG_37.6|evm.model.CTG_459.2|evm.model.CTG_159.21|evm.model.CTG_524.5|evm.model.CTG_334.158	cellular potassium ion homeostasis	GO:0030007	2	7	0.00252045	0.0266448	gene-Dmel_CG9258|gene-Dmel_CG5670	gene silencing by miRNA	GO:0035195	3	12	0.000240463	0.0036316	gene-LOC107364338|gene-LOC107367645|gene-LOC107364384	cellular response to unfolded protein	GO:0034620	3	13	0.000211573	0.00261322	STRG.59327|STRG.25241|STRG.55249	RNA interference	GO:0016246	3	26	0.00136999	0.013294	STRG.21649|STRG.25241|STRG.55249	muscle cell cellular homeostasis
glycolytic process	GO:0006096	4	25	0.000141638	0.00212316	gene-LOC107438987|gene-LOC107437858|gene-LOC107457295|gene-LOC107447029	SRP-dependent cotranslational protein targeting to membrane, translocation	GO:0006616	4	6	3.84081e-05	0.000597449	evm.model.CTG_556.23|evm.model.CTG_1314.47|evm.model.CTG_47.14|evm.model.CTG_6.10	nuclear-transcribed mRNA catabolic process	GO:0000956	5	9	5.96516e-06	0.000111197	evm.model.CTG_37.6|evm.model.CTG_459.2|evm.model.CTG_159.21|evm.model.CTG_524.5|evm.model.CTG_334.158	positive regulation of macroautophagy	GO:0016239	2	7	0.00252045	0.0266448	gene-Dmel_CG8238|gene-Dmel_CG6692	ribosomal large subunit assembly	GO:0000027	3	13	0.000294147	0.00393756	gene-LOC107363304|gene-LOC107372254|gene-LOC107362615	potassium ion import across plasma membrane	GO:1990573	3	14	0.000255512	0.00299407	STRG.35712|STRG.48234|STRG.49619	actin filament-based movement	GO:0030048	2	7	0.00200563	0.0178127	STRG.50382|STRG.51908	intracellular protein transport
sensory perception of sound	GO:0007605	5	49	0.000141799	0.00212316	gene-LOC107444596|gene-LOC107444780|gene-LOC107447960|gene-LOC107440130|gene-LOC107448073	aerobic respiration	GO:0009060	5	14	3.87847e-05	0.000597449	evm.model.CTG_1395.58|evm.model.CTG_629.11.1|evm.model.CTG_1122.2|evm.model.CTG_332.3|evm.model.CTG_247.3	negative regulation of autophagy	GO:0010507	6	19	8.91319e-06	0.000154283	evm.model.CTG_489.8|evm.model.CTG_1314.47|evm.model.CTG_375.36_evm.model.CTG_375.37|evm.model.CTG_47.14|evm.model.CTG_95.7|evm.model.CTG_1615.15.1	cellular sodium ion homeostasis	GO:0006883	2	7	0.00252045	0.0266448	gene-Dmel_CG9258|gene-Dmel_CG5670	ribosomal small subunit assembly	GO:0000028	3	13	0.000294147	0.00393756	gene-LOC107369547|gene-LOC107362220|gene-LOC107367699	protein refolding	GO:0042026	3	21	0.000732036	0.00727262	STRG.59327|STRG.25241|STRG.55249	positive regulation of macroautophagy	GO:0016239	2	7	0.00200563	0.0178127	STRG.24995|STRG.3831	sperm chromatin decondensation
muscle cell cellular homeostasis	GO:0046716	4	26	0.000162252	0.00230481	gene-LOC107454813|gene-LOC107454811|gene-LOC107437219|gene-LOC107447960	locomotion	GO:0040011	6	25	4.20692e-05	0.000634544	evm.model.CTG_1617.57|evm.model.CTG_489.8|evm.model.CTG_278.4|evm.model.CTG_1616.13|evm.model.CTG_375.36_evm.model.CTG_375.37|evm.model.CTG_619.84	negative regulation of neuron death	GO:1901215	5	11	1.2583e-05	0.000207905	evm.model.CTG_1017.15|evm.model.CTG_570.8|evm.model.CTG_49.17|evm.model.CTG_88.112|evm.model.CTG_1633.45	sodium ion export across plasma membrane	GO:0036376	2	7	0.00252045	0.0266448	gene-Dmel_CG9258|gene-Dmel_CG5670	cytoplasmic transport, nurse cell to oocyte	GO:0007303	3	13	0.000294147	0.00393756	gene-LOC107364338|gene-LOC107367645|gene-LOC107364384	microtubule-based process	GO:0007017	3	21	0.000732036	0.00727262	STRG.61659|STRG.26442|STRG.30880	regulation of myoblast fusion	GO:1901739	2	7	0.00200563	0.0178127	STRG.3209|STRG.12305
muscle contraction	GO:0006936	3	11	0.000264832	0.00349327	gene-LOC107454813|gene-LOC107454811|gene-LOC107441001	maintenance of protein location in cell	GO:0032507	4	7	5.93419e-05	0.000859271	evm.model.CTG_808.9|evm.model.CTG_31.48|evm.model.CTG_1667.15|evm.model.CTG_1156.22	programmed cell death	GO:0012501	5	11	1.2583e-05	0.000207905	evm.model.CTG_37.6|evm.model.CTG_459.2|evm.model.CTG_159.21|evm.model.CTG_524.5|evm.model.CTG_334.158	glucose homeostasis	GO:0042593	3	34	0.00386357	0.0385058	gene-Dmel_CG17654|gene-Dmel_CG8893|gene-Dmel_CG2171	immune response	GO:0006955	4	35	0.000304799	0.00398949	gene-LOC107364338|gene-LOC107367645|gene-LOC107364384|gene-LOC107365927	septate junction assembly	GO:0019991	3	23	0.000930176	0.00867532	STRG.35712|STRG.48234|STRG.49619	positive regulation of Wnt protein secretion	GO:0061357	2	7	0.00200563	0.0178127	STRG.45196|STRG.45192
translational elongation	GO:0006414	3	12	0.000328789	0.00404775	gene-LOC107441347|gene-LOC107440128|gene-LOC107447334	response to oxidative stress	GO:0006979	9	73	6.10332e-05	0.000866433	evm.model.CTG_1087.21|evm.model.CTG_1268.16|evm.model.CTG_283.26.2|evm.model.CTG_1158.13|evm.model.CTG_180.13|evm.model.CTG_1227.4|evm.model.CTG_1171.9|evm.model.CTG_243.6|evm.model.CTG_1164.26	gene silencing by miRNA	GO:0035195	5	12	1.75278e-05	0.000271122	evm.model.CTG_37.6|evm.model.CTG_459.2|evm.model.CTG_159.21|evm.model.CTG_524.5|evm.model.CTG_334.158	response to reactive oxygen species	GO:0000302	2	10	0.00454358	0.0427923	gene-Dmel_CG9762|gene-Dmel_CG33126	neuron remodeling	GO:0016322	4	36	0.000336484	0.00430846	gene-LOC107364338|gene-LOC107368551|gene-LOC107367645|gene-LOC107364384	regulation of tube length, open tracheal system	GO:0035159	3	23	0.000930176	0.00867532	STRG.35712|STRG.48234|STRG.49619	negative regulation of lamellocyte differentiation	GO:0035204	2	7	0.00200563	0.0178127	STRG.19421|STRG.50581
glucose homeostasis	GO:0042593	4	34	0.000412511	0.00486237	gene-LOC107438987|gene-LOC107437858|gene-LOC107457295|gene-LOC107447029	flight	GO:0060361	4	8	8.75189e-05	0.00121853	evm.model.CTG_191.58|evm.model.CTG_1617.57|evm.model.CTG_207.30|evm.model.CTG_619.84	negative regulation of RNA splicing	GO:0033119	4	5	1.99311e-05	0.000301873	evm.model.CTG_408.18|evm.model.CTG_1504.51|evm.model.CTG_265.23|evm.model.CTG_1615.15.1	programmed cell death	GO:0012501	2	11	0.00533963	0.0476884	gene-Dmel_CG8238|gene-Dmel_CG6692	apoptotic process	GO:0006915	4	38	0.000406817	0.0050982	gene-LOC107364338|gene-LOC107361897|gene-LOC107367645|gene-LOC107364384	chaperone cofactor-dependent protein refolding	GO:0051085	3	26	0.00128609	0.0106862	STRG.59327|STRG.25241|STRG.55249	germarium-derived female germ-line cyst encapsulation	GO:0030708	2	8	0.00249454	0.0210828	STRG.19421|STRG.50581
protein folding	GO:0006457	5	64	0.000450598	0.00520065	gene-LOC107440725|gene-LOC107440487|gene-LOC107444945|gene-LOC107436525|gene-LOC107439986	microtubule cytoskeleton organization	GO:0000226	8	60	9.53017e-05	0.00130186	evm.model.CTG_191.58|evm.model.CTG_1385.47|evm.model.CTG_595.29|evm.model.CTG_374.4|evm.model.CTG_1058.4|evm.model.CTG_1585.74|evm.model.CTG_83.38|evm.model.CTG_207.30	immune response	GO:0006955	7	35	2.04795e-05	0.000303849	evm.model.CTG_459.2|evm.model.CTG_524.5|evm.model.CTG_37.6|evm.model.CTG_1084.20|evm.model.CTG_334.158|evm.model.CTG_159.21|evm.model.CTG_1104.19	nurse cell apoptotic process	GO:0045476	2	11	0.00533963	0.0476884	gene-Dmel_CG6692|gene-Dmel_CG12052	pole plasm oskar mRNA localization	GO:0045451	4	39	0.000445654	0.00546855	gene-LOC107364338|gene-LOC107368551|gene-LOC107367645|gene-LOC107364384	synaptic growth at neuromuscular junction	GO:0051124	3	26	0.00128609	0.0106862	STRG.35712|STRG.48234|STRG.49619	actomyosin structure organization	GO:0031032	2	9	0.00303368	0.0237261	STRG.43446|STRG.58855
mitotic cell cycle	GO:0000278	6	117	0.00101279	0.0114508	gene-LOC107451828|gene-LOC107456680|gene-LOC107440725|gene-LOC107448507|gene-LOC107441025|gene-LOC107441194	mesoderm development	GO:0007498	7	52	0.000247338	0.00303514	evm.model.CTG_401.8|evm.model.CTG_278.4|evm.model.CTG_25.10|evm.model.CTG_401.10|evm.model.CTG_22.1|evm.model.CTG_245.16.1|evm.model.CTG_1457.43	cytoplasmic transport, nurse cell to oocyte	GO:0007303	5	13	2.38637e-05	0.000333633	evm.model.CTG_37.6|evm.model.CTG_459.2|evm.model.CTG_159.21|evm.model.CTG_524.5|evm.model.CTG_334.158	positive regulation of insulin receptor signaling pathway	GO:0046628	2	12	0.00619473	0.0486193	gene-Dmel_CG1242|gene-Dmel_CG8709	embryonic heart tube development	GO:0035050	3	16	0.000499722	0.00600686	gene-LOC107368551|gene-LOC107363541|gene-LOC107359979	RNA interference	GO:0016246	3	26	0.00128609	0.0106862	STRG.21649|STRG.25241|STRG.55249	protein O-linked glycosylation	GO:0006493	2	9	0.00303368	0.0237261	STRG.57697|STRG.57696
centriole replication	GO:0007099	3	20	0.00121186	0.0126674	gene-LOC107440725|gene-LOC107441025|gene-LOC107447960	ribosomal large subunit assembly	GO:0000027	4	13	0.00038672	0.00436664	evm.model.CTG_1540.8|evm.model.CTG_979.29|evm.model.CTG_790.41.1|evm.model.CTG_1457.56	ribosomal large subunit biogenesis	GO:0042273	5	14	3.18454e-05	0.000416851	evm.model.CTG_134.28|evm.model.CTG_688.5|evm.model.CTG_569.21|evm.model.CTG_1274.3|evm.model.CTG_555.39	gene silencing by miRNA	GO:0035195	2	12	0.00619473	0.0486193	gene-Dmel_CG6692|gene-Dmel_CG4916	nuclear-transcribed mRNA catabolic process, nonsense-mediated decay	GO:0000184	3	17	0.000584325	0.00674838	gene-LOC107364338|gene-LOC107367645|gene-LOC107364384	translation	GO:0006412	5	108	0.00157879	0.0128841	STRG.35112|STRG.35052|STRG.67908|STRG.30866|STRG.70798	nervous system development	GO:0007399	4	78	0.00357178	0.0267334	STRG.25241|STRG.59636|STRG.27684|STRG.66946
short-term memory	GO:0007614	3	20	0.00121186	0.0126674	gene-LOC107444596|gene-LOC107444780|gene-LOC107448073	glycolytic process	GO:0006096	5	25	0.000392032	0.00436664	evm.model.CTG_1063.8|evm.model.CTG_390.35|evm.model.CTG_1504.15|evm.model.CTG_897.8|evm.model.CTG_245.16.1	mitotic cytokinesis	GO:0000281	8	53	3.22653e-05	0.000416851	evm.model.CTG_1115.2|evm.model.CTG_1156.22|evm.model.CTG_1246.6|evm.model.CTG_31.48|evm.model.CTG_1667.15|evm.model.CTG_808.9|evm.model.CTG_1270.51.1|evm.model.CTG_225.25	stabilization of membrane potential	GO:0030322	2	12	0.00619473	0.0486193	gene-Dmel_CG9553|gene-Dmel_CG3725	positive regulation of autophagy	GO:0010508	3	21	0.00101239	0.0112509	gene-LOC107364338|gene-LOC107367645|gene-LOC107364384	lysosome localization	GO:0032418	2	7	0.00192057	0.0149442	STRG.61659|STRG.45792	female germline ring canal formation	GO:0007301	2	10	0.00362227	0.0267334	STRG.19421|STRG.50581
signal transduction	GO:0007165	5	85	0.0015076	0.0149145	gene-LOC107444596|gene-LOC107444780|gene-LOC110283387|gene-LOC107453133|gene-LOC107448073	posttranslational protein targeting to membrane, translocation	GO:0031204	3	5	0.00049551	0.00512499	evm.model.CTG_47.14|evm.model.CTG_1314.47|evm.model.CTG_6.10	apoptotic process	GO:0006915	7	38	3.2682e-05	0.000416851	evm.model.CTG_459.2|evm.model.CTG_1183.10|evm.model.CTG_37.6|evm.model.CTG_95.7|evm.model.CTG_334.158|evm.model.CTG_159.21|evm.model.CTG_524.5	response to mechanical stimulus	GO:0009612	2	12	0.00619473	0.0486193	gene-Dmel_CG5670|gene-Dmel_CG2171	proton transmembrane transport	GO:1902600	4	51	0.00113989	0.0122072	gene-LOC107365215|gene-LOC107360755|gene-LOC107359151|gene-LOC107369365	protein O-linked glycosylation	GO:0006493	2	9	0.00290565	0.0221314	STRG.57697|STRG.57696	apoptotic process	GO:0006915	3	38	0.00373927	0.0272136	STRG.43974|STRG.3831|STRG.24995
electron transport chain	GO:0022900	2	5	0.00174273	0.0166461	gene-LOC107441086|gene-LOC107451172	mitochondrial calcium ion homeostasis	GO:0051560	3	5	0.00049551	0.00512499	evm.model.CTG_489.8|evm.model.CTG_918.3|evm.model.CTG_375.36_evm.model.CTG_375.37	SRP-dependent cotranslational protein targeting to membrane, translocation	GO:0006616	4	6	3.26829e-05	0.000416851	evm.model.CTG_1314.47|evm.model.CTG_47.14|evm.model.CTG_6.10|evm.model.CTG_556.23	vacuolar acidification	GO:0007035	2	12	0.00619473	0.0486193	gene-Dmel_CG3161|gene-Dmel_CG18617	long-chain fatty acid biosynthetic process	GO:0042759	2	5	0.0014121	0.0143401	gene-LOC107361796|gene-LOC107365107	chaeta development	GO:0022416	3	37	0.00327589	0.0245423	STRG.45452|STRG.47279|STRG.43861	muscle contraction	GO:0006936	2	11	0.00425955	0.0287613	STRG.59636|STRG.44522
heart contraction	GO:0060047	2	5	0.00174273	0.0166461	gene-LOC107454813|gene-LOC107437411	lysosome localization	GO:0032418	3	7	0.0010286	0.00992946	evm.model.CTG_374.4|evm.model.CTG_1585.74|evm.model.CTG_1385.47	pole plasm mRNA localization	GO:0019094	4	7	5.05314e-05	0.000565174	evm.model.CTG_408.18|evm.model.CTG_14.11|evm.model.CTG_1504.51|evm.model.CTG_265.23								pupation	GO:0035074	2	6	0.0018725	0.0180803	gene-LOC107362028|gene-LOC107359215	endosome organization	GO:0007032	2	10	0.00346979	0.0251697	STRG.49612|STRG.31712	nurse cell apoptotic process	GO:0045476	2	11	0.00425955	0.0287613	STRG.43974|STRG.3831
axon extension	GO:0048675	3	24	0.00194785	0.01829	gene-LOC107444596|gene-LOC107444780|gene-LOC107448073	intestinal stem cell homeostasis	GO:0036335	4	18	0.00109267	0.0102739	evm.model.CTG_1480.51|evm.model.CTG_88.82.1|evm.model.CTG_154.3|evm.model.CTG_1227.4	mitochondrial electron transport, cytochrome c to oxygen	GO:0006123	5	16	5.38844e-05	0.000584686	evm.model.CTG_1122.2|evm.model.CTG_1586.17|evm.model.CTG_601.6|evm.model.CTG_896.6|evm.model.CTG_1048.3								rhabdomere development	GO:0042052	3	28	0.00215446	0.0198278	gene-LOC107363087|gene-LOC107360769|gene-LOC107369845	nurse cell apoptotic process	GO:0045476	2	11	0.00408069	0.0286904	STRG.43974|STRG.3831	programmed cell death	GO:0012501	2	11	0.00425955	0.0287613	STRG.24995|STRG.3831
rhabdomere development	GO:0042052	3	28	0.00291323	0.0230283	gene-LOC107440922|gene-LOC107456268|gene-LOC107447960	mitochondrial ATP synthesis coupled proton transport	GO:0042776	3	8	0.00139208	0.0125983	evm.model.CTG_1422.8.1|evm.model.CTG_670.9|evm.model.CTG_896.6	endoplasmic reticulum organization	GO:0007029	5	16	5.38844e-05	0.000584686	evm.model.CTG_134.10|evm.model.CTG_88.54|evm.model.CTG_1247.13|evm.model.CTG_649.32.2|evm.model.CTG_503.1.1								maintenance of protein location in cell	GO:0032507	2	7	0.00239434	0.0213676	gene-LOC107368551|gene-LOC107362975	determination of adult lifespan	GO:0008340	5	137	0.00424725	0.029409	STRG.49619|STRG.35712|STRG.62515|STRG.48234|STRG.70798	sphingolipid metabolic process	GO:0006665	2	11	0.00425955	0.0287613	STRG.72479|STRG.62357
dopamine metabolic process	GO:0042417	2	7	0.00295128	0.0230283	gene-LOC107444762|gene-LOC107440514	mitotic cell cycle	GO:0000278	9	117	0.00151337	0.0135269	evm.model.CTG_1480.43|evm.model.CTG_1385.47|evm.model.CTG_786.4|evm.model.CTG_595.29|evm.model.CTG_227.7|evm.model.CTG_374.4|evm.model.CTG_1058.4|evm.model.CTG_1585.74|evm.model.CTG_83.38	determination of adult lifespan	GO:0008340	12	137	5.71535e-05	0.000611038	evm.model.CTG_489.8|evm.model.CTG_1087.21|evm.model.CTG_409.68|evm.model.CTG_375.36_evm.model.CTG_375.37|evm.model.CTG_1246.3|evm.model.CTG_1604.2|evm.model.CTG_1122.2|evm.model.CTG_569.1.1|evm.model.CTG_1395.58|evm.model.CTG_572.46|evm.model.CTG_1164.26|evm.model.CTG_1104.19								actin filament polymerization	GO:0030041	2	7	0.00239434	0.0213676	gene-LOC107368551|gene-LOC107369845	adult locomotory behavior	GO:0008344	3	46	0.00581853	0.0379867	STRG.35712|STRG.48234|STRG.49619	segmentation	GO:0035282	2	11	0.00425955	0.0287613	STRG.27684|STRG.66946
actin filament polymerization	GO:0030041	2	7	0.00295128	0.0230283	gene-LOC107440922|gene-LOC107456443	mitotic cytokinesis	GO:0000281	6	53	0.00156031	0.0137764	evm.model.CTG_1270.51.1|evm.model.CTG_1156.22|evm.model.CTG_1246.6|evm.model.CTG_31.48|evm.model.CTG_1667.15|evm.model.CTG_808.9	cellular response to starvation	GO:0009267	7	44	7.50593e-05	0.000790842	evm.model.CTG_459.2|evm.model.CTG_1604.2|evm.model.CTG_37.6|evm.model.CTG_1615.15.1|evm.model.CTG_334.158|evm.model.CTG_159.21|evm.model.CTG_524.5								response to reactive oxygen species	GO:0000302	2	10	0.00431812	0.0353246	gene-LOC107371231|gene-LOC107359539	endoplasmic reticulum unfolded protein response	GO:0030968	2	14	0.00618681	0.0392691	STRG.16178|STRG.55249	determination of adult lifespan	GO:0008340	5	137	0.00466089	0.0308458	STRG.50581|STRG.19421|STRG.48234|STRG.62515|STRG.70798
endonucleolytic cleavage in ITS1 to separate SSU-rRNA from 5.8S rRNA and LSU-rRNA from tricistronic rRNA transcript (SSU-rRNA, 5.8S rRNA, LSU-rRNA)	GO:0000447	2	8	0.00366666	0.0282129	gene-LOC107449902|gene-LOC107447379	actomyosin structure organization	GO:0031032	3	9	0.00182693	0.0157464	evm.model.CTG_401.8|evm.model.CTG_401.10|evm.model.CTG_25.10	oxidation-reduction process	GO:0055114	17	274	0.00010912	0.00110181	evm.model.CTG_1087.21|evm.model.CTG_1397.2|evm.model.CTG_1633.45|evm.model.CTG_29.8|evm.model.CTG_601.6|evm.model.CTG_745.1|evm.model.CTG_227.48|evm.model.CTG_1063.8|evm.model.CTG_1585.40.1|evm.model.CTG_99.6|evm.model.CTG_1415.12|evm.model.CTG_549.8_evm.model.CTG_549.9|evm.model.CTG_840.28|evm.model.CTG_1164.26|evm.model.CTG_610.10.4|evm.model.CTG_49.17|evm.model.CTG_88.112								negative regulation of transposition	GO:0010529	2	10	0.00431812	0.0353246	gene-LOC107361597|gene-LOC107361155								axon guidance	GO:0007411	5	138	0.00480079	0.0308458	STRG.30930|STRG.25241|STRG.62515|STRG.24995|STRG.66946
positive regulation of synaptic growth at neuromuscular junction	GO:0045887	3	31	0.00380025	0.0288403	gene-LOC107444596|gene-LOC107444780|gene-LOC107448073	carbohydrate homeostasis	GO:0033500	3	10	0.00233772	0.018767	evm.model.CTG_180.13|evm.model.CTG_243.6|evm.model.CTG_1171.9	positive regulation of autophagy	GO:0010508	5	21	0.000160147	0.00159489	evm.model.CTG_37.6|evm.model.CTG_459.2|evm.model.CTG_159.21|evm.model.CTG_524.5|evm.model.CTG_334.158								compound eye photoreceptor fate commitment	GO:0001752	2	11	0.00507541	0.0388236	gene-LOC107359495|gene-LOC107371599								response to unfolded protein	GO:0006986	2	12	0.00494475	0.0308458	STRG.25241|STRG.55249
immune response	GO:0006955	3	35	0.00521447	0.0367901	gene-LOC107447686|gene-LOC107440429|gene-LOC107439311	ovarian nurse cell to oocyte transport	GO:0007300	3	10	0.00233772	0.018767	evm.model.CTG_459.2|evm.model.CTG_1156.22|evm.model.CTG_334.158	muscle contraction	GO:0006936	4	11	0.000195888	0.00192447	evm.model.CTG_1020.48|evm.model.CTG_22.2|evm.model.CTG_706.2|evm.model.CTG_22.1								larval salivary gland morphogenesis	GO:0007436	2	11	0.00507541	0.0388236	gene-LOC107368551|gene-LOC107371599								ribosomal large subunit assembly	GO:0000027	2	13	0.00567711	0.0338046	STRG.47024|STRG.56952
ovarian nurse cell to oocyte transport	GO:0007300	2	10	0.00531264	0.0367901	gene-LOC107439311|gene-LOC107456443	pole plasm oskar mRNA localization	GO:0045451	5	39	0.0023417	0.018767	evm.model.CTG_459.2|evm.model.CTG_265.23|evm.model.CTG_1156.22|evm.model.CTG_706.2|evm.model.CTG_334.158	oocyte localization involved in germarium-derived egg chamber formation	GO:0030720	4	12	0.00025699	0.00245831	evm.model.CTG_408.18|evm.model.CTG_1504.51|evm.model.CTG_265.23|evm.model.CTG_74.5.1								actomyosin contractile ring assembly	GO:0000915	2	11	0.00507541	0.0388236	gene-LOC107368551|gene-LOC107369845								cellular response to unfolded protein	GO:0034620	2	13	0.00567711	0.0338046	STRG.25241|STRG.55249
translational initiation	GO:0006413	3	36	0.00561097	0.0374516	gene-LOC107455338|gene-LOC107448507|gene-LOC107447633	extracellular matrix organization	GO:0030198	4	25	0.00315513	0.0235496	evm.model.CTG_283.26.2|evm.model.CTG_469.13|evm.model.CTG_604.4|evm.model.CTG_919.44	germarium-derived egg chamber formation	GO:0007293	5	24	0.000274931	0.0025625	evm.model.CTG_408.18|evm.model.CTG_1504.51|evm.model.CTG_265.23|evm.model.CTG_74.5.1|evm.model.CTG_1159.19								positive regulation of endocytosis	GO:0045807	2	11	0.00507541	0.0388236	gene-LOC107363087|gene-LOC107359266								oocyte microtubule cytoskeleton polarization	GO:0008103	2	14	0.00645587	0.0375875	STRG.30930|STRG.62515
neuromuscular junction development	GO:0007528	3	36	0.00561097	0.0374516	gene-LOC107444596|gene-LOC107444780|gene-LOC107448073	triglyceride homeostasis	GO:0070328	4	26	0.00358022	0.0255772	evm.model.CTG_243.6|evm.model.CTG_180.13|evm.model.CTG_984.83|evm.model.CTG_1171.9	wound healing	GO:0042060	7	56	0.000290834	0.00260327	evm.model.CTG_1115.2|evm.model.CTG_351.16|evm.model.CTG_1156.22|evm.model.CTG_1246.6|evm.model.CTG_539.3|evm.model.CTG_1084.22|evm.model.CTG_225.25								segmentation	GO:0035282	2	11	0.00507541	0.0388236	gene-LOC107361155|gene-LOC107367648								behavioral response to ethanol	GO:0048149	3	50	0.00769008	0.0433291	STRG.19421|STRG.19031|STRG.50581
nurse cell apoptotic process	GO:0045476	2	11	0.00624049	0.0402003	gene-LOC107442437|gene-LOC107439311	male meiotic nuclear division	GO:0007140	4	26	0.00358022	0.0255772	evm.model.CTG_1017.15|evm.model.CTG_570.8|evm.model.CTG_991.16|evm.model.CTG_1457.23	regulation of alternative mRNA splicing, via spliceosome	GO:0000381	8	75	0.000292712	0.00260327	evm.model.CTG_783.8|evm.model.CTG_786.4|evm.model.CTG_1504.51|evm.model.CTG_265.23|evm.model.CTG_1322.21|evm.model.CTG_574.3|evm.model.CTG_408.18|evm.model.CTG_314.9								multicellular organism development	GO:0007275	3	40	0.00549935	0.0410015	gene-LOC107364338|gene-LOC107367645|gene-LOC107364384								mesoderm development	GO:0007498	3	52	0.00851778	0.0466032	STRG.24679|STRG.43446|STRG.58855
larval salivary gland morphogenesis	GO:0007436	2	11	0.00624049	0.0402003	gene-LOC107452056|gene-LOC107456443	tricarboxylic acid cycle	GO:0006099	4	26	0.00358022	0.0255772	evm.model.CTG_1422.4|evm.model.CTG_1585.40.1|evm.model.CTG_1104.22|evm.model.CTG_1017.13	oocyte microtubule cytoskeleton organization	GO:0016325	4	14	0.00041833	0.0034957	evm.model.CTG_408.18|evm.model.CTG_1504.51|evm.model.CTG_265.23|evm.model.CTG_74.5.1								nucleosome assembly	GO:0006334	4	81	0.00558271	0.0411027	gene-LOC107362445|gene-LOC107370899|gene-LOC107362211|gene-LOC107368250								pole cell migration	GO:0007280	2	17	0.00906329	0.0484608	STRG.62515|STRG.27684
actomyosin contractile ring assembly	GO:0000915	2	11	0.00624049	0.0402003	gene-LOC107440922|gene-LOC107456443	cellular response to starvation	GO:0009267	5	44	0.00377083	0.0265056	evm.model.CTG_459.2|evm.model.CTG_791.10|evm.model.CTG_1615.15.1|evm.model.CTG_984.83|evm.model.CTG_334.158	posttranslational protein targeting to membrane, translocation	GO:0031204	3	5	0.00043914	0.00354728	evm.model.CTG_47.14|evm.model.CTG_6.10|evm.model.CTG_1314.47								centrosome separation	GO:0051299	2	12	0.00588906	0.0412935	gene-LOC107361520|gene-LOC107369845								oocyte anterior/posterior axis specification	GO:0007314	2	17	0.00906329	0.0484608	STRG.55249|STRG.27684
stabilization of membrane potential	GO:0030322	2	12	0.00723643	0.0445442	gene-LOC107456443|gene-LOC107437411	oogenesis	GO:0048477	11	191	0.00412271	0.0287004	evm.model.CTG_1480.51|evm.model.CTG_489.8|evm.model.CTG_375.36_evm.model.CTG_375.37|evm.model.CTG_786.4|evm.model.CTG_265.23|evm.model.CTG_1246.6|evm.model.CTG_1017.15|evm.model.CTG_570.8|evm.model.CTG_459.2|evm.model.CTG_706.2|evm.model.CTG_334.158	pupation	GO:0035074	3	6	0.000648744	0.0049646	evm.model.CTG_1397.2|evm.model.CTG_263.7|evm.model.CTG_1415.12								vacuolar acidification	GO:0007035	2	12	0.00588906	0.0412935	gene-LOC107365215|gene-LOC107359151
ribosomal small subunit assembly	GO:0000028	2	13	0.00829914	0.047893	gene-LOC107443490|gene-LOC107456407	cytoplasmic transport, nurse cell to oocyte	GO:0007303	3	13	0.00436557	0.029539	evm.model.CTG_1480.43|evm.model.CTG_459.2|evm.model.CTG_334.158	dorsal/ventral pattern formation	GO:0009953	5	31	0.000776313	0.00575897	evm.model.CTG_1017.15|evm.model.CTG_570.8|evm.model.CTG_1504.51|evm.model.CTG_265.23|evm.model.CTG_408.18								pole plasm protein localization	GO:0007318	2	12	0.00588906	0.0412935	gene-LOC107361155|gene-LOC107363087
lipid storage	GO:0019915	2	13	0.00829914	0.047893	gene-LOC107441086|gene-LOC107451172	cellular response to unfolded protein	GO:0034620	3	13	0.00436557	0.029539	evm.model.CTG_1480.51|evm.model.CTG_1615.15.1|evm.model.CTG_571.36	sarcomere organization	GO:0045214	5	31	0.000776313	0.00575897	evm.model.CTG_434.66|evm.model.CTG_22.1|evm.model.CTG_788.20|evm.model.CTG_22.2|evm.model.CTG_312.54								cell morphogenesis	GO:0000902	3	43	0.00664269	0.04603	gene-LOC107368551|gene-LOC107369845|gene-LOC107359979
							chromatin remodeling	GO:0006338	5	46	0.00448748	0.0299055	evm.model.CTG_808.9|evm.model.CTG_31.48|evm.model.CTG_1667.15|evm.model.CTG_1122.22|evm.model.CTG_1218.1	lysosome localization	GO:0032418	3	7	0.000912771	0.00644257	evm.model.CTG_399.4|evm.model.CTG_374.4|evm.model.CTG_1385.47
							fatty acid biosynthetic process	GO:0006633	4	28	0.00454366	0.0299055	evm.model.CTG_1380.24|evm.model.CTG_612.13|evm.model.CTG_1471.9|evm.model.CTG_1380.23	regulation of lamellipodium assembly	GO:0010591	3	7	0.000912771	0.00644257	evm.model.CTG_1270.51.1|evm.model.CTG_1020.48|evm.model.CTG_706.2
							rhabdomere development	GO:0042052	4	28	0.00454366	0.0299055	evm.model.CTG_1270.51.1|evm.model.CTG_1086.63|evm.model.CTG_1211.11|evm.model.CTG_810.16	actin filament polymerization	GO:0030041	3	7	0.000912771	0.00644257	evm.model.CTG_1270.51.1|evm.model.CTG_1156.22|evm.model.CTG_225.25
							endoplasmic reticulum unfolded protein response	GO:0030968	3	14	0.00521819	0.0331401	evm.model.CTG_1480.51|evm.model.CTG_154.3|evm.model.CTG_1003.2	segment polarity determination	GO:0007367	5	33	0.000999673	0.00692154	evm.model.CTG_1425.25|evm.model.CTG_837.17|evm.model.CTG_1425.26|evm.model.CTG_729.9|evm.model.CTG_1425.22
							mitochondrial transport	GO:0006839	3	14	0.00521819	0.0331401	evm.model.CTG_489.8|evm.model.CTG_1158.13|evm.model.CTG_375.36_evm.model.CTG_375.37	mitotic cell cycle	GO:0000278	9	117	0.0011381	0.00773269	evm.model.CTG_399.4|evm.model.CTG_1385.47|evm.model.CTG_786.4|evm.model.CTG_1664.2|evm.model.CTG_595.29|evm.model.CTG_227.7|evm.model.CTG_374.4|evm.model.CTG_1058.4|evm.model.CTG_162.38
							ribosomal large subunit biogenesis	GO:0042273	3	14	0.00521819	0.0331401	evm.model.CTG_688.5|evm.model.CTG_569.21|evm.model.CTG_1274.3	ovarian follicle cell migration	GO:0007297	3	9	0.00162329	0.0107285	evm.model.CTG_408.18|evm.model.CTG_1504.51|evm.model.CTG_265.23
							protein ubiquitination	GO:0016567	7	94	0.00583468	0.0367331	evm.model.CTG_1064.3|evm.model.CTG_837.17|evm.model.CTG_330.9|evm.model.CTG_330.8|evm.model.CTG_390.34|evm.model.CTG_733.34|evm.model.CTG_1633.12	response to reactive oxygen species	GO:0000302	3	10	0.00207848	0.0132549	evm.model.CTG_1604.2|evm.model.CTG_409.68|evm.model.CTG_1395.58
							muscle organ development	GO:0007517	4	31	0.00629342	0.0389439	evm.model.CTG_1617.57|evm.model.CTG_292.3|evm.model.CTG_619.84|evm.model.CTG_22.2	maturation of LSU-rRNA from tricistronic rRNA transcript (SSU-rRNA, 5.8S rRNA, LSU-rRNA)	GO:0000463	3	10	0.00207848	0.0132549	evm.model.CTG_1583.5|evm.model.CTG_1212.36|evm.model.CTG_453.18
							thermotaxis	GO:0043052	3	16	0.00720563	0.0442108	evm.model.CTG_1086.63|evm.model.CTG_1515.1.2|evm.model.CTG_810.16	multicellular organism development	GO:0007275	5	40	0.00216549	0.0135717	evm.model.CTG_37.6|evm.model.CTG_459.2|evm.model.CTG_159.21|evm.model.CTG_524.5|evm.model.CTG_334.158
							protein stabilization	GO:0050821	4	33	0.00767872	0.0463283	evm.model.CTG_1617.57|evm.model.CTG_210.2|evm.model.CTG_64.2|evm.model.CTG_619.84	microtubule cytoskeleton organization	GO:0000226	6	60	0.00226344	0.0140643	evm.model.CTG_399.4|evm.model.CTG_1084.22|evm.model.CTG_1385.47|evm.model.CTG_595.29|evm.model.CTG_374.4|evm.model.CTG_1058.4
							nuclear-transcribed mRNA catabolic process, nonsense-mediated decay	GO:0000184	3	17	0.00834513	0.0478074	evm.model.CTG_459.2|evm.model.CTG_265.23|evm.model.CTG_334.158	developmental process	GO:0032502	3	11	0.00260552	0.0156546	evm.model.CTG_200.1|evm.model.CTG_1036.11|evm.model.CTG_587.25
							glucose homeostasis	GO:0042593	4	34	0.00844079	0.0478074	evm.model.CTG_1063.8|evm.model.CTG_390.35|evm.model.CTG_897.8|evm.model.CTG_245.16.1	response to ethanol	GO:0045471	3	11	0.00260552	0.0156546	evm.model.CTG_49.17|evm.model.CTG_88.112|evm.model.CTG_1633.45
							negative regulation of compound eye retinal cell programmed cell death	GO:0046673	2	5	0.00884833	0.0478074	evm.model.CTG_1086.63|evm.model.CTG_810.16	actomyosin contractile ring assembly	GO:0000915	3	11	0.00260552	0.0156546	evm.model.CTG_1270.51.1|evm.model.CTG_1156.22|evm.model.CTG_225.25
							muscle thin filament assembly	GO:0071689	2	5	0.00884833	0.0478074	evm.model.CTG_1617.57|evm.model.CTG_619.84	glycolytic process	GO:0006096	4	25	0.00271998	0.0160767	evm.model.CTG_1063.8|evm.model.CTG_1504.15|evm.model.CTG_897.8|evm.model.CTG_245.16.1
							negative regulation of RNA splicing	GO:0033119	2	5	0.00884833	0.0478074	evm.model.CTG_265.23|evm.model.CTG_1615.15.1	extracellular matrix organization	GO:0030198	4	25	0.00271998	0.0160767	evm.model.CTG_1278.2|evm.model.CTG_873.28|evm.model.CTG_1203.2|evm.model.CTG_919.44
							lipid biosynthetic process	GO:0008610	2	5	0.00884833	0.0478074	evm.model.CTG_88.82.1|evm.model.CTG_979.4	response to endoplasmic reticulum stress	GO:0034976	4	26	0.00308853	0.0178203	evm.model.CTG_29.8|evm.model.CTG_154.3|evm.model.CTG_1554.19|evm.model.CTG_227.48
							muscle structure development	GO:0061061	2	5	0.00884833	0.0478074	evm.model.CTG_1457.43|evm.model.CTG_1423.11.1	muscle cell cellular homeostasis	GO:0046716	4	26	0.00308853	0.0178203	evm.model.CTG_489.8|evm.model.CTG_22.1|evm.model.CTG_22.2|evm.model.CTG_375.36_evm.model.CTG_375.37
							heart contraction	GO:0060047	2	5	0.00884833	0.0478074	evm.model.CTG_88.82.1|evm.model.CTG_22.2	male meiotic nuclear division	GO:0007140	4	26	0.00308853	0.0178203	evm.model.CTG_1017.15|evm.model.CTG_570.8|evm.model.CTG_991.16|evm.model.CTG_1664.2
							immune response	GO:0006955	4	35	0.00925071	0.0496112	evm.model.CTG_459.2|evm.model.CTG_1084.20|evm.model.CTG_452.40|evm.model.CTG_334.158	myofibril assembly	GO:0030239	3	13	0.00388891	0.0207885	evm.model.CTG_401.10|evm.model.CTG_22.1|evm.model.CTG_22.2
														RNA export from nucleus	GO:0006405	3	13	0.00388891	0.0207885	evm.model.CTG_408.18|evm.model.CTG_1504.51|evm.model.CTG_265.23
														male germ-line stem cell population maintenance	GO:0036098	3	13	0.00388891	0.0207885	evm.model.CTG_1156.22|evm.model.CTG_225.25|evm.model.CTG_1159.19
														dorsal/ventral axis specification, ovarian follicular epithelium	GO:0008069	3	13	0.00388891	0.0207885	evm.model.CTG_408.18|evm.model.CTG_1504.51|evm.model.CTG_265.23
														autophagy of mitochondrion	GO:0000422	3	13	0.00388891	0.0207885	evm.model.CTG_711.16|evm.model.CTG_874.10|evm.model.CTG_756.8
														lipid storage	GO:0019915	3	13	0.00388891	0.0207885	evm.model.CTG_132.23|evm.model.CTG_123.11|evm.model.CTG_609.31.2
														cellular response to unfolded protein	GO:0034620	3	13	0.00388891	0.0207885	evm.model.CTG_711.16|evm.model.CTG_1615.15.1|evm.model.CTG_571.36
														endoplasmic reticulum unfolded protein response	GO:0030968	3	14	0.00465139	0.0243278	evm.model.CTG_154.3|evm.model.CTG_1003.2|evm.model.CTG_1554.19
														mRNA splicing, via spliceosome	GO:0000398	9	152	0.00593736	0.0306132	evm.model.CTG_1017.15|evm.model.CTG_1504.51|evm.model.CTG_265.23|evm.model.CTG_571.36|evm.model.CTG_1322.21|evm.model.CTG_570.8|evm.model.CTG_1386.34|evm.model.CTG_574.3|evm.model.CTG_408.18
														embryonic heart tube development	GO:0035050	3	16	0.00643112	0.0329255	evm.model.CTG_1156.22|evm.model.CTG_1247.13|evm.model.CTG_225.25
														chemical synaptic transmission	GO:0007268	6	76	0.00665016	0.0338088	evm.model.CTG_489.8|evm.model.CTG_375.36_evm.model.CTG_375.37|evm.model.CTG_1176.27|evm.model.CTG_1017.15|evm.model.CTG_570.8|evm.model.CTG_898.26
														glucose homeostasis	GO:0042593	4	34	0.00732066	0.0362049	evm.model.CTG_1063.8|evm.model.CTG_123.11|evm.model.CTG_897.8|evm.model.CTG_245.16.1
														dephosphorylation	GO:0016311	4	34	0.00732066	0.0362049	evm.model.CTG_1557.16|evm.model.CTG_224.14|evm.model.CTG_569.26|evm.model.CTG_246.59
														oocyte anterior/posterior axis specification	GO:0007314	3	17	0.00745285	0.0363639	evm.model.CTG_408.18|evm.model.CTG_1504.51|evm.model.CTG_265.23
														pyruvate metabolic process	GO:0006090	3	17	0.00745285	0.0363639	evm.model.CTG_49.17|evm.model.CTG_88.112|evm.model.CTG_1633.45
														actin filament organization	GO:0007015	5	55	0.00755127	0.0365985	evm.model.CTG_1270.51.1|evm.model.CTG_1156.22|evm.model.CTG_1020.48|evm.model.CTG_225.25|evm.model.CTG_706.2
														negative regulation of canonical Wnt signaling pathway	GO:0090090	4	35	0.00802842	0.038077	evm.model.CTG_1425.25|evm.model.CTG_1425.26|evm.model.CTG_729.9|evm.model.CTG_1425.22
														mitochondrial calcium ion homeostasis	GO:0051560	2	5	0.00817057	0.038077	evm.model.CTG_489.8|evm.model.CTG_375.36_evm.model.CTG_375.37
														mRNA export from nucleus	GO:0006406	3	18	0.00856507	0.0389176	evm.model.CTG_408.18|evm.model.CTG_1504.51|evm.model.CTG_265.23
														one-carbon metabolic process	GO:0006730	3	18	0.00856507	0.0389176	evm.model.CTG_610.10.4|evm.model.CTG_99.6|evm.model.CTG_549.8_evm.model.CTG_549.9
														ATP synthesis coupled proton transport	GO:0015986	3	18	0.00856507	0.0389176	evm.model.CTG_132.23|evm.model.CTG_670.9|evm.model.CTG_1313.11
														imaginal disc-derived wing hair organization	GO:0035317	3	18	0.00856507	0.0389176	evm.model.CTG_351.16|evm.model.CTG_1115.2|evm.model.CTG_1246.6
														negative regulation of translation	GO:0017148	4	36	0.00877964	0.0396447	evm.model.CTG_408.18|evm.model.CTG_1504.51|evm.model.CTG_265.23|evm.model.CTG_1669.10
														cellular response to oxidative stress	GO:0034599	3	19	0.00976943	0.0435728	evm.model.CTG_489.8|evm.model.CTG_1604.2|evm.model.CTG_375.36_evm.model.CTG_375.37
														regulation of transcriptional start site selection at RNA polymerase II promoter	GO:0001178	2	6	0.0107477	0.0462342	evm.model.CTG_314.9|evm.model.CTG_783.8
														regulation of mRNA 3'-end processing	GO:0031440	2	6	0.0107477	0.0462342	evm.model.CTG_314.9|evm.model.CTG_783.8
														regulation of cytosolic calcium ion concentration	GO:0051480	2	6	0.0107477	0.0462342	evm.model.CTG_489.8|evm.model.CTG_375.36_evm.model.CTG_375.37
														removal of superoxide radicals	GO:0019430	2	6	0.0107477	0.0462342	evm.model.CTG_1087.21|evm.model.CTG_1164.26
														intracellular mRNA localization	GO:0008298	3	20	0.0110673	0.0473291	evm.model.CTG_408.18|evm.model.CTG_1504.51|evm.model.CTG_265.23
														glutathione metabolic process	GO:0006749	4	39	0.0113038	0.0480578	evm.model.CTG_1395.132|evm.model.CTG_650.49|evm.model.CTG_651.6|evm.model.CTG_937.1
[truncated: 20 more columns]

## Sheet: Table S8
Table S8. The specifically expressed genes in the venom glands and silk glands of the common house spider. Transcription factors are labeled in red.
Part1. Specific expressed genes in spider venom gland. A total of 629 genes were filtered.									Part2. Specific expressed genes in spider silk gland. A total of 1,881 genes were filtered.
Orthogroup	id	annotation	max_expression	average_expression	top_1_expression sample	top_2_expression sample	top_3_expression sample	tissue specificity index	Orthogroup	id	annotation	max_expression	average_expression	top_1_expression	top_2_expression	top_3_expression	tissue specificity index
OG0000215	gene-LOC107436152	glutamate receptor ionotropic%2C kainate 3-like	38.9777	7.42503	pt_vg_7	pt_vg_9	pt_vg_14	0.809505	OG0003525	gene-LOC107436102	interferon-related developmental regulator 1	73.6397	8.77014	pt_silk_1	pt_silk_2	pt_silk_15	0.880905
OG0000158	gene-LOC107436166	bestrophin homolog 17-like isoform X5	46.4521	5.03356	pt_vg_7	pt_vg_14	pt_vg_19	0.89164	OG0009419	gene-LOC107436122	ATP-dependent RNA helicase DEAH12%2C chloroplastic-like isoform X1	177.649	9.31026	pt_silk_1	pt_silk_2	pt_silk_25	0.947592
OG0009091	gene-LOC107436256	blood vessel epicardial substance	83.4662	10.6387	pt_vg_8	pt_vg_14	pt_vg_19	0.872538	OG0008793	gene-LOC107436134	inactive pancreatic lipase-related protein 1	23.9388	1.59049	pt_silk_9	pt_silk_11	pt_silk_20	0.93356
	gene-LOC107436272	glycine-rich cell wall structural protein 1.8	295.058	7.91482	pt_vg_6	pt_vg_11	pt_vg_17	0.973175	OG0013065	gene-LOC107436138	uncharacterized serine-rich protein C215.13	24.009	1.03595	pt_silk_1	pt_silk_2	pt_silk_15	0.956852
OG0015846	gene-LOC107436331	phospholipase A2 'basic'-like	156.903	20.889	pt_vg_6	pt_vg_14	pt_vg_19	0.866867		gene-LOC107436140	uncharacterized protein LOC107436140	4964.87	260.179	pt_silk_4	pt_silk_10	pt_silk_20	0.947596
OG0000387	gene-LOC107436392	glycine receptor subunit alphaZ1 isoform X2	11.6083	0.647192	pt_vg_7	pt_vg_9	pt_vg_11	0.944247	OG0000079	gene-LOC107436156	arylsulfatase B-like	9.95602	0.449854	pt_silk_10	pt_silk_12	pt_silk_17	0.954816
OG0000473	gene-LOC107436401	arrestin%2C lateral eye-like	638.849	38.5256	pt_vg_7	pt_vg_9	pt_vg_11	0.939695	OG0015845	gene-LOC107436157	uncharacterized protein LOC107436157	14.7796	0.971627	pt_silk_10	pt_silk_12	pt_silk_17	0.934259
OG0005064	gene-LOC107436410	uncharacterized protein LOC107436410	3.65575	0.321276	pt_vg_7	pt_vg_11	pt_vg_13	0.912118	OG0000944	gene-LOC107436175	cation-independent mannose-6-phosphate receptor	216.252	13.8542	pt_silk_1	pt_silk_2	pt_silk_14	0.935935
OG0000595	gene-LOC107436506	uncharacterized protein LOC107436506	1.44854	0.19052	pt_vg_5	pt_vg_7	pt_vg_13	0.868474		gene-LOC107436179	stathmin-1-A-like	86.2442	4.69029	pt_silk_10	pt_silk_12	pt_silk_17	0.945616
OG0000001	gene-LOC107436558	cuticle protein 16.8	5123.85	529.642	pt_vg_9	pt_vg_15	pt_vg_16	0.896632	OG0003976	gene-LOC107436195	uncharacterized protein LOC107436195	3.14333	0.114783	pt_silk_1	pt_silk_2	pt_silk_25	0.963484
	gene-LOC107436600	uncharacterized protein LOC107436600	3.13762	0.21077	pt_vg_6	pt_vg_7	pt_vg_13	0.932825		gene-LOC107436207	uncharacterized protein LOC107436207	108.241	5.51053	pt_silk_10	pt_silk_12	pt_silk_17	0.94909
OG0008072	gene-LOC107436601	thyroid hormone receptor beta-A-like	4.09706	0.685855	pt_vg_9	pt_vg_11	pt_vg_12	0.832598	OG0013319	gene-LOC107436213	uncharacterized protein LOC107436213 isoform X2	0.842337	0.0881047	pt_silk_10	pt_silk_12	pt_silk_17	0.895404
OG0000171	gene-LOC107436634	alpha-2-macroglobulin-like protein 1	422.553	83.5457	pt_vg_12	pt_vg_13	pt_vg_17	0.802283	OG0013215	gene-LOC107436220	uncharacterized protein LOC107436220	16.731	0.962126	pt_silk_10	pt_silk_12	pt_silk_17	0.942494
OG0000596	gene-LOC107436650	uncharacterized protein LOC107436650	1.83146	0.119254	pt_vg_10	pt_vg_12	pt_vg_13	0.934886	OG0001584	gene-LOC107436224	uncharacterized protein LOC107436224 isoform X2	6.44189	0.840999	pt_silk_15	pt_silk_17	pt_silk_25	0.869448
OG0003505	gene-LOC107436682	transmembrane inner ear expressed protein	1.26333	0.0888434	pt_vg_16	pt_vg_17	pt_vg_18	0.929675	OG0004764	gene-LOC107436232	cilia- and flagella-associated protein 57-like	4.20815	0.440498	pt_silk_2	pt_silk_10	pt_silk_12	0.895323
	gene-LOC107436705		15.535	0.865944	pt_vg_7	pt_vg_14	pt_vg_19	0.944258	OG0000083	gene-LOC107436242	speckle-type POZ protein B	57.71	8.99716	pt_silk_10	pt_silk_12	pt_silk_15	0.844097
OG0005259	gene-LOC107436710	leucine-rich repeat-containing protein 20-like	944.654	90.1724	pt_vg_7	pt_vg_14	pt_vg_19	0.904545	OG0006240	gene-LOC107436245	polypeptide N-acetylgalactosaminyltransferase 1-like	16.5761	1.00235	pt_silk_1	pt_silk_2	pt_silk_14	0.93953
OG0000307	gene-LOC107436721	delta-latroinsectotoxin-Lt1a-like	0.462563	0.0602438	pt_vg_12	pt_vg_13	pt_vg_16	0.869761	OG0001131	gene-LOC107436251	uncharacterized protein LOC107436251	202.561	31.134	pt_silk_22	pt_silk_23	pt_silk_24	0.846298
OG0000052	gene-LOC107436726	uncharacterized protein LOC107436726	0.833215	0.0990813	pt_vg_3	pt_vg_12	pt_vg_17	0.881086		gene-LOC107436260		377.421	54.6483	pt_silk_21	pt_silk_22	pt_silk_23	0.855206
	gene-LOC107436739		10.4186	1.62462	pt_vg_12	pt_vg_16	pt_vg_18	0.844065	OG0000083	gene-LOC107436268	TD and POZ domain-containing protein 4-like	0.493702	0.0437855	pt_silk_3	pt_silk_10	pt_silk_12	0.911312
OG0004180	gene-LOC107436780	iduronate 2-sulfatase-like	93.8156	17.4121	pt_vg_8	pt_vg_10	pt_vg_12	0.814401	OG0002207	gene-LOC107436308	jerky protein homolog-like	5.08885	0.14481	pt_silk_1	pt_silk_2	pt_silk_12	0.971544
OG0005064	gene-LOC107436860	uncharacterized protein LOC107436860	0.456984	0.0432864	pt_vg_4	pt_vg_6	pt_vg_18	0.905278	OG0000917	gene-LOC107436333	putative sodium-dependent multivitamin transporter	1.37061	0.19047	pt_silk_9	pt_silk_11	pt_silk_22	0.861033
OG0010234	gene-LOC107436879	uncharacterized protein LOC107436879	144.75	26.7501	pt_vg_9	pt_vg_11	pt_vg_15	0.815198	OG0000917	gene-LOC107436335	sodium-coupled monocarboxylate transporter 1-like	12.8578	1.86122	pt_silk_10	pt_silk_12	pt_silk_15	0.855246
OG0011396	gene-LOC107436880	uncharacterized protein LOC107436880	264.328	33.3011	pt_vg_9	pt_vg_11	pt_vg_16	0.874016	OG0000917	gene-LOC107436337	putative sodium-dependent multivitamin transporter	0.327292	0.0358946	pt_silk_9	pt_silk_18	pt_silk_21	0.890328
	gene-LOC107436932		9.45609	0.303444	pt_vg_3	pt_vg_6	pt_vg_16	0.96791	OG0003067	gene-LOC107436343	RNA polymerase II elongation factor ELL	171.978	7.87064	pt_silk_1	pt_silk_2	pt_silk_15	0.954235
OG0000539	gene-LOC107436952	potassium channel subfamily K member 4-like	6.21732	0.865763	pt_vg_12	pt_vg_13	pt_vg_14	0.86075	OG0008155	gene-LOC107436347	elongation of very long chain fatty acids protein 7	8.2795	1.18638	pt_silk_9	pt_silk_10	pt_silk_15	0.856709
OG0002656	gene-LOC107437031	transferrin-like	269.311	36.5214	pt_vg_4	pt_vg_13	pt_vg_18	0.864389	OG0003349	gene-LOC107436348	uncharacterized protein LOC107436348	21.2249	2.06937	pt_silk_9	pt_silk_11	pt_silk_15	0.902503
OG0008767	gene-LOC107437079	uncharacterized protein LOC107437079	1021.2	183.862	pt_vg_7	pt_vg_11	pt_vg_14	0.819956	OG0009659	gene-LOC107436366	Golgi integral membrane protein 4-like isoform X2	62.3344	7.52584	pt_silk_1	pt_silk_2	pt_silk_15	0.879267
	gene-LOC107437095	uncharacterized protein LOC107437095	4.7182	0.675852	pt_vg_8	pt_vg_10	pt_vg_12	0.856756	OG0000271	gene-LOC107436414	chymotrypsin inhibitor	6574.19	1140.39	pt_silk_17	pt_silk_18	pt_silk_24	0.826536
OG0000011	gene-LOC107437117	leukocyte elastase inhibitor	34.749	6.00143	pt_vg_4	pt_vg_5	pt_vg_13	0.827292	OG0002704	gene-LOC107436423	uncharacterized protein LOC107436423	19.9089	2.58435	pt_silk_1	pt_silk_2	pt_silk_25	0.870191
OG0003842	gene-LOC107437170	claudin domain-containing protein 1	18.1816	3.30548	pt_vg_6	pt_vg_9	pt_vg_16	0.818196	OG0016005	gene-LOC107436429	uncharacterized protein LOC107436429	18.0763	2.51153	pt_silk_10	pt_silk_12	pt_silk_17	0.86106
OG0011106	gene-LOC107437203	nose resistant to fluoxetine protein 6	118.143	16.2915	pt_vg_4	pt_vg_13	pt_vg_17	0.862104	OG0001544	gene-LOC107436476	homeobox protein TGIF2LX	26.9343	1.23344	pt_silk_1	pt_silk_2	pt_silk_14	0.954206
OG0003511	gene-LOC107437238	cysteine-rich venom protein LEI1-like isoform X1	348.375	67.114	pt_vg_6	pt_vg_7	pt_vg_14	0.807351	OG0015851	gene-LOC107436513	uncharacterized protein LOC107436513	629.818	48.7321	pt_silk_9	pt_silk_11	pt_silk_12	0.922625
OG0012891	gene-LOC107437240	proline-rich protein 3-like	1065.97	29.6174	pt_vg_12	pt_vg_15	pt_vg_16	0.972216		gene-LOC107436541		9.15331	0.590808	pt_silk_10	pt_silk_12	pt_silk_17	0.935454
OG0000508	gene-LOC107437252	annexin A13-like	12.4914	1.79048	pt_vg_6	pt_vg_7	pt_vg_14	0.856663	OG0000001	gene-LOC107436550	adult-specific rigid cuticular protein 15.7-like	7.14635	0.418093	pt_silk_1	pt_silk_2	pt_silk_15	0.941496
OG0000412	gene-LOC107437277	solute carrier family 35 member G1-like	2.66933	0.417031	pt_vg_5	pt_vg_7	pt_vg_14	0.843769	OG0000001	gene-LOC107436551	cuticle protein 10.9 isoform X2	12.0802	0.371764	pt_silk_2	pt_silk_14	pt_silk_15	0.969225
OG0003320	gene-LOC107437305	zinc finger protein ZIC 4-like	1.58098	0.27192	pt_vg_6	pt_vg_12	pt_vg_13	0.828005		gene-LOC107436557	uncharacterized protein LOC107436557	49.7201	2.98622	pt_silk_1	pt_silk_9	pt_silk_11	0.939939
OG0001179	gene-LOC107437370	putative acyl-CoA-binding protein	710.924	136.139	pt_vg_6	pt_vg_7	pt_vg_14	0.808504	OG0000001	gene-LOC107436559	cuticle protein 10.9-like	10.4139	1.05413	pt_silk_1	pt_silk_9	pt_silk_11	0.898777
OG0000195	gene-LOC107437515	uncharacterized protein LOC107437515	268.731	38.1063	pt_vg_5	pt_vg_8	pt_vg_15	0.858199	OG0000001	gene-LOC107436560	uncharacterized protein LOC107436560	160.912	10.7979	pt_silk_2	pt_silk_9	pt_silk_11	0.932896
OG0000209	gene-LOC107437544	epididymal secretory protein E1-like isoform X1	11.1906	2.21395	pt_vg_9	pt_vg_15	pt_vg_16	0.80216	OG0000001	gene-LOC107436564	cuticle protein 10.9	178.926	11.0361	pt_silk_1	pt_silk_11	pt_silk_14	0.938321
OG0013327	gene-LOC107437610	uncharacterized protein LOC107437610	19.8756	3.26477	pt_vg_4	pt_vg_7	pt_vg_18	0.835739		gene-LOC107436571		18.6095	1.91836	pt_silk_19	pt_silk_22	pt_silk_25	0.896915
OG0010028	gene-LOC107437626	protein obstructor-E	1424.16	163.371	pt_vg_6	pt_vg_7	pt_vg_13	0.885286	OG0002433	gene-LOC107436583	protein scribble homolog	50.9461	4.97813	pt_silk_1	pt_silk_2	pt_silk_14	0.902286
	gene-LOC107437689		5675.33	332.236	pt_vg_6	pt_vg_15	pt_vg_16	0.94146	OG0013321	gene-LOC107436599	uncharacterized protein LOC107436599	8.41571	0.330197	pt_silk_1	pt_silk_2	pt_silk_10	0.960764
	gene-LOC107437690		455.984	19.9599	pt_vg_7	pt_vg_9	pt_vg_11	0.956227	OG0011450	gene-LOC107436607	piggyBac transposable element-derived protein 3-like	0.173584	0.0107888	pt_silk_10	pt_silk_17	pt_silk_19	0.937847
	gene-LOC107437691		5520.37	248.43	pt_vg_11	pt_vg_15	pt_vg_16	0.954998	OG0000059	gene-LOC107436608	uncharacterized protein LOC107436608	2.70149	0.148268	pt_silk_1	pt_silk_2	pt_silk_10	0.945116
	gene-LOC107437692		2097.2	81.5894	pt_vg_5	pt_vg_15	pt_vg_16	0.961096	OG0000052	gene-LOC107436614	uncharacterized protein LOC107436614	0.841956	0.113311	pt_silk_3	pt_silk_15	pt_silk_20	0.865419
OG0009508	gene-LOC107437756	pancreatic triacylglycerol lipase-like	8.73919	0.51638	pt_vg_7	pt_vg_9	pt_vg_11	0.940912	OG0000001	gene-LOC107436616	cuticle protein 10.9-like	1.03625	0.11682	pt_silk_1	pt_silk_10	pt_silk_12	0.887266
OG0009508	gene-LOC107437758	pancreatic lipase-related protein 2 isoform X2	135.209	19.4169	pt_vg_8	pt_vg_10	pt_vg_19	0.856393	OG0010264	gene-LOC107436617	putative phosphatidate phosphatase	31.4738	5.79949	pt_silk_15	pt_silk_17	pt_silk_23	0.815736
OG0000307	gene-LOC107437797	alpha-latrocrustotoxin-Lt1a-like	2.34207	0.209505	pt_vg_9	pt_vg_11	pt_vg_16	0.910547		gene-LOC107436621	putative mediator of RNA polymerase II transcription subunit 26	2317.09	161.158	pt_silk_2	pt_silk_3	pt_silk_12	0.930448
OG0000307	gene-LOC107437799	alpha-latroinsectotoxin-Lt1a-like	0.645752	0.0237522	pt_vg_9	pt_vg_11	pt_vg_14	0.963218	OG0005033	gene-LOC107436627	histone H2A-beta%2C sperm-like	3.48709	0.144702	pt_silk_10	pt_silk_12	pt_silk_17	0.958503
OG0000307	gene-LOC107437800	delta-latroinsectotoxin-Lt1a	209.479	25.0251	pt_vg_12	pt_vg_15	pt_vg_16	0.880536	OG0011451	gene-LOC107436655	uncharacterized protein LOC107436655 isoform X1	202.186	35.4243	pt_silk_10	pt_silk_12	pt_silk_23	0.824794
OG0011110	gene-LOC107437854	uncharacterized protein LOC107437854	34.1034	4.35901	pt_vg_7	pt_vg_14	pt_vg_16	0.872182	OG0000059	gene-LOC107436667	uncharacterized protein LOC107436667	4.36337	0.236285	pt_silk_1	pt_silk_2	pt_silk_17	0.945848
OG0000079	gene-LOC107437881	arylsulfatase J-like isoform X2	28.8002	5.42284	pt_vg_7	pt_vg_13	pt_vg_14	0.811708		gene-LOC107436668		6939.64	417.99	pt_silk_9	pt_silk_11	pt_silk_18	0.939768
OG0005334	gene-LOC107437902	A disintegrin and metalloproteinase with thrombospondin motifs 18-like isoform X3	11.5214	0.938066	pt_vg_6	pt_vg_15	pt_vg_16	0.918581		gene-LOC107436669		2169.65	148.345	pt_silk_4	pt_silk_9	pt_silk_11	0.931627
OG0006756	gene-LOC107438015	growth arrest-specific protein 1	12.5303	2.4451	pt_vg_6	pt_vg_12	pt_vg_16	0.804865		gene-LOC107436670		1542.36	141.208	pt_silk_3	pt_silk_9	pt_silk_11	0.908447
OG0008784	gene-LOC107438041	keratin-associated protein 10-4	12349.7	2146.8	pt_vg_7	pt_vg_13	pt_vg_14	0.826166		gene-LOC107436672		156.875	9.21534	pt_silk_4	pt_silk_9	pt_silk_11	0.941257
OG0001891	gene-LOC107438089	uncharacterized protein LOC107438089	0.199614	0.00796585	pt_vg_5	pt_vg_9	pt_vg_11	0.960094		gene-LOC107436673		405.208	64.152	pt_silk_15	pt_silk_18	pt_silk_19	0.841681
OG0006322	gene-LOC107438091	blastula protease 10-like	6.735	0.38381	pt_vg_6	pt_vg_9	pt_vg_15	0.943013		gene-LOC107436674		82.9494	7.09046	pt_silk_1	pt_silk_2	pt_silk_14	0.914521
OG0002111	gene-LOC107438117	PDZ and LIM domain protein Zasp isoform X2	72.2329	13.1883	pt_vg_10	pt_vg_11	pt_vg_16	0.81742	OG0011296	gene-LOC107436689	TWiK family of potassium channels protein 7-like isoform X1	308.792	22.266	pt_silk_3	pt_silk_10	pt_silk_20	0.927893
OG0002119	gene-LOC107438284	RING finger protein nhl-1	393.411	66.0074	pt_vg_8	pt_vg_10	pt_vg_14	0.832218	OG0002629	gene-LOC107436696	flocculation protein FLO11	5.20238	0.252898	pt_silk_2	pt_silk_12	pt_silk_18	0.951388
OG0011365	gene-LOC107438326	SEC14-like protein 2 isoform X1	98.5527	18.763	pt_vg_8	pt_vg_10	pt_vg_16	0.809614		gene-LOC107436700		4.27433	0.220981	pt_silk_2	pt_silk_12	pt_silk_18	0.9483
OG0005078	gene-LOC107438327	uncharacterized protein LOC107438327	5.23038	0.697129	pt_vg_7	pt_vg_13	pt_vg_14	0.866715	OG0000997	gene-LOC107436708	uncharacterized protein LOC107436708	223.574	34.9626	pt_silk_9	pt_silk_12	pt_silk_20	0.84362
OG0000925	gene-LOC107438341	opsin%2C ultraviolet-sensitive	31.2037	2.20678	pt_vg_7	pt_vg_9	pt_vg_11	0.929278	OG0001078	gene-LOC107436712	nucleoside diphosphate kinase homolog 5-like	4.88985	0.293076	pt_silk_1	pt_silk_2	pt_silk_12	0.940064
OG0000307	gene-LOC107438355	alpha-latroinsectotoxin-Lt1a-like	217.862	23.5854	pt_vg_10	pt_vg_12	pt_vg_13	0.891742		gene-LOC107436717		2.09435	0.0639939	pt_silk_1	pt_silk_2	pt_silk_25	0.969445
OG0000190	gene-LOC107438429	short-chain dehydrogenase/reductase family 16C member 6	21.1305	3.66077	pt_vg_7	pt_vg_12	pt_vg_13	0.826755	OG0000939	gene-LOC107436720	uncharacterized protein LOC107436720	5.72354	0.794053	pt_silk_10	pt_silk_12	pt_silk_20	0.861265
	gene-LOC107438433		7.9623	0.652824	pt_vg_5	pt_vg_7	pt_vg_16	0.918011	OG0000469	gene-LOC107436755	fatty-acid amide hydrolase 2-like	3.16255	0.473197	pt_silk_3	pt_silk_9	pt_silk_11	0.850375
OG0001114	gene-LOC107438566	uncharacterized protein LOC107438566	11.7091	0.468793	pt_vg_9	pt_vg_11	pt_vg_14	0.959963		gene-LOC107436757	uncharacterized protein LOC107436757 isoform X2	15.2439	2.11056	pt_silk_10	pt_silk_12	pt_silk_20	0.861547
OG0009624	gene-LOC107438575	cysteine-rich protein 1-like isoform X1	3.20757	0.357479	pt_vg_7	pt_vg_9	pt_vg_11	0.888552	OG0003892	gene-LOC107436789	kynureninase-like	5.25506	0.480485	pt_silk_1	pt_silk_2	pt_silk_4	0.908567
OG0000307	gene-LOC107438655	alpha-latrocrustotoxin-Lt1a-like	145.272	22.8133	pt_vg_3	pt_vg_5	pt_vg_12	0.842961		gene-LOC107436811	LRP2-binding protein	3.11662	0.25968	pt_silk_10	pt_silk_12	pt_silk_15	0.916679
	gene-LOC107438656		7963.7	746.297	pt_vg_3	pt_vg_5	pt_vg_15	0.906288	OG0000196	gene-LOC107436817	solute carrier family 13 member 5 isoform X2	13.0776	0.810429	pt_silk_4	pt_silk_10	pt_silk_12	0.938029
OG0015885	gene-LOC107438663	uncharacterized protein LOC107438663	157.196	12.3905	pt_vg_4	pt_vg_7	pt_vg_18	0.921178		gene-LOC107436819		2.72324	0.176319	pt_silk_10	pt_silk_11	pt_silk_20	0.935254
OG0000033	gene-LOC107438674	dimethylaniline monooxygenase [N-oxide-forming] 2	22.2971	3.63097	pt_vg_4	pt_vg_5	pt_vg_10	0.837155	OG0000079	gene-LOC107436822	arylsulfatase B isoform X3	38.4383	7.38794	pt_silk_3	pt_silk_12	pt_silk_20	0.807797
OG0009405	gene-LOC107438698	retinal-binding protein	31.471	2.88575	pt_vg_7	pt_vg_13	pt_vg_14	0.908304	OG0000736	gene-LOC107436824	beta-1%2C4-N-acetylgalactosaminyltransferase bre-4-like	5.12542	0.298153	pt_silk_10	pt_silk_12	pt_silk_17	0.941829
OG0011379	gene-LOC107438782	uncharacterized protein LOC107438782	311.767	26.4975	pt_vg_3	pt_vg_4	pt_vg_15	0.915009		gene-LOC107436826		19.469	0.993661	pt_silk_1	pt_silk_2	pt_silk_11	0.948962
OG0001724	gene-LOC107438791	fatty acid-binding protein-like	41.8589	3.98603	pt_vg_7	pt_vg_14	pt_vg_18	0.904775	OG0009512	gene-LOC107436828	lipase member H-like isoform X1	23.0758	2.91976	pt_silk_11	pt_silk_20	pt_silk_25	0.873471
OG0006267	gene-LOC107438955	uncharacterized protein LOC107438955	0.42271	0.0641531	pt_vg_6	pt_vg_7	pt_vg_19	0.848234	OG0000027	gene-LOC107436832	nose resistant to fluoxetine protein 6-like	8.92349	0.985393	pt_silk_3	pt_silk_9	pt_silk_11	0.889573
OG0013071	gene-LOC107439054	uncharacterized protein LOC107439054	28.5645	1.8978	pt_vg_7	pt_vg_9	pt_vg_11	0.933561	OG0000027	gene-LOC107436833	nose resistant to fluoxetine protein 6-like isoform X2	0.6643	0.0686518	pt_silk_2	pt_silk_9	pt_silk_11	0.896655
OG0000030	gene-LOC107439087	retinaldehyde-binding protein 1-like	167.864	27.689	pt_vg_7	pt_vg_8	pt_vg_13	0.835052	OG0003233	gene-LOC107436850	retinaldehyde-binding protein 1-like	20.7813	3.5247	pt_silk_9	pt_silk_11	pt_silk_20	0.830391
OG0000018	gene-LOC107439096	slit homolog 2 protein	140.937	12.6629	pt_vg_3	pt_vg_10	pt_vg_19	0.910152	OG0010172	gene-LOC107436868	putative hexokinase HKDC1	1.65962	0.0727946	pt_silk_10	pt_silk_12	pt_silk_17	0.956138
OG0000018	gene-LOC107439098	leucine-rich repeat and immunoglobulin-like domain-containing nogo receptor-interacting protein 3 isoform X1	906.844	103.394	pt_vg_3	pt_vg_13	pt_vg_15	0.885985	OG0000808	gene-LOC107436869	kelch-like protein 10	16.0335	0.89305	pt_silk_10	pt_silk_12	pt_silk_17	0.944301
OG0000018	gene-LOC107439099	connectin-like isoform X1	5506.47	1066.06	pt_vg_15	pt_vg_18	pt_vg_19	0.806398		gene-LOC107436889		66.5144	9.31179	pt_silk_1	pt_silk_2	pt_silk_4	0.860003
	gene-LOC107439136		12.1014	1.44113	pt_vg_4	pt_vg_5	pt_vg_13	0.880912	OG0002567	gene-LOC107436920	transmembrane protein 165-like	2.84183	0.123748	pt_silk_1	pt_silk_17	pt_silk_19	0.956455
	gene-LOC107439137		10.3486	0.456902	pt_vg_9	pt_vg_11	pt_vg_14	0.955849	OG0002567	gene-LOC107436921	transmembrane protein 165-like isoform X1	4.677	0.714737	pt_silk_1	pt_silk_10	pt_silk_12	0.84718
OG0004118	gene-LOC107439143	protein obstructor-E	168.096	18.1788	pt_vg_6	pt_vg_9	pt_vg_11	0.891854		gene-LOC107436924	uncharacterized protein LOC107436924	5.67221	0.301188	pt_silk_10	pt_silk_12	pt_silk_17	0.946901
OG0000448	gene-LOC107439170	ferric-chelate reductase 1-like	14.1324	0.39186	pt_vg_6	pt_vg_14	pt_vg_16	0.972272	OG0002219	gene-LOC107436927	protein ABHD11-like	4.17561	0.254308	pt_silk_3	pt_silk_11	pt_silk_12	0.939097
	gene-LOC107439198	flocculation protein FLO11	7.65363	0.456055	pt_vg_7	pt_vg_9	pt_vg_11	0.940413	OG0001056	gene-LOC107436935	NADP-dependent malic enzyme%2C mitochondrial-like	8.42198	0.518429	pt_silk_10	pt_silk_12	pt_silk_17	0.938443
OG0010124	gene-LOC107439274	keratin%2C type I cytoskeletal 10 isoform X1	321.348	8.73048	pt_vg_6	pt_vg_9	pt_vg_17	0.972832		gene-LOC107436939		21.6518	3.39637	pt_silk_9	pt_silk_11	pt_silk_23	0.843137
	gene-LOC107439349	keratin%2C type II cytoskeletal 1	346.743	57.3678	pt_vg_6	pt_vg_7	pt_vg_17	0.834552	OG0015856	gene-LOC107437005	general transcription factor II-I repeat domain-containing protein 2A-like	1.09262	0.0349769	pt_silk_1	pt_silk_2	pt_silk_10	0.967988
OG0000473	gene-LOC107439478	arrestin homolog	411.044	23.743	pt_vg_7	pt_vg_9	pt_vg_11	0.942237	OG0004370	gene-LOC107437007	neuroblastoma-amplified sequence-like	18.4782	2.99315	pt_silk_1	pt_silk_2	pt_silk_12	0.838017
	gene-LOC107439502		1.48894	0.203233	pt_vg_5	pt_vg_15	pt_vg_17	0.863506	OG0001054	gene-LOC107437059	outer dense fiber protein 3	18.6341	1.14111	pt_silk_10	pt_silk_12	pt_silk_17	0.938762
OG0001632	gene-LOC107439535	glucose dehydrogenase [FAD%2C quinone]-like	26.3223	3.64515	pt_vg_3	pt_vg_7	pt_vg_13	0.861519	OG0000058	gene-LOC107437083	17-beta-hydroxysteroid dehydrogenase type 6 isoform X2	7.64509	1.31177	pt_silk_9	pt_silk_11	pt_silk_18	0.828416
OG0012955	gene-LOC107439587	sulfotransferase 1C4-like	56.3744	4.95044	pt_vg_7	pt_vg_14	pt_vg_16	0.912187	OG0000047	gene-LOC107437090	dynein heavy chain 5%2C axonemal	4.19692	0.393869	pt_silk_1	pt_silk_10	pt_silk_12	0.906153
OG0001352	gene-LOC107439593	b(0%2C+)-type amino acid transporter 1 isoform X2	317.649	60.6959	pt_vg_3	pt_vg_5	pt_vg_10	0.808922	OG0007503	gene-LOC107437092	riboflavin kinase-like	107.466	19.689	pt_silk_3	pt_silk_4	pt_silk_20	0.816789
	gene-LOC107439719		114.377	17.3892	pt_vg_4	pt_vg_7	pt_vg_13	0.847966	OG0000166	gene-LOC107437093	testican-2	41217.2	7103.65	pt_silk_19	pt_silk_24	pt_silk_25	0.827653
OG0015899	gene-LOC107439723	general transcription factor II-I repeat domain-containing protein 2A-like	0.0783217	0.00424478	pt_vg_14	pt_vg_15	pt_vg_16	0.945803		gene-LOC107437104		203.777	39.3655	pt_silk_1	pt_silk_2	pt_silk_15	0.806821
[truncated: 1,786 more rows]

## Sheet: Table S9
Table S9. Transcription factor ASH1 in the common house spider. ASH1 encodes achaete-scute homolog 1, whose paralogs were specifically expressed in venom gland (red), silk gland (green) and ovary (blue).
[truncated: 6 more rows]

[truncated: 5 more sheets: Table S10, Table S11, Table S12, Table S13, Table S14]
